# Supplementary material for: Comparative transcriptome analysis of male and female flowers in Spinacia oleracea L
Source: BMC Genomics. 2020 Dec 1;21:850. doi: 10.1186/s12864-020-07277-4 (PMC7708156; doi:10.1186/s12864-020-07277-4)
Supplement: Supplementary file 5 — Additional file 5. List of sex-biased genes related to transcription factors, hormones, sugar and phenylpropanoid. [file 12864_2020_7277_MOESM5_ESM.xlsx]

## Sheet: a.Transcription factors
a. List of sex-biased genes related to transcription factors
ID	log2[FC(M03/FNS)]	log2[FC(M05/FNB)]	log2[FC(M10/FYS)]	Symbol	Description
Gene000439	-2.46815	-2.19975	-1.0952	BLH9	BEL1-like homeodomain protein 9
Gene000581	4.32193	7.88185	8.3409	Os03g0622200	B3 domain-containing protein Os01g0723500-like
Gene000699	-1.41911	-1.35677	-1.14035	ATHB-8	homeobox-leucine zipper protein ATHB-8-like; K09338 homeobox-leucine zipper protein
Gene001630	3.51559	5.9542	F=0	BHLH91	transcription factor bHLH91-like
Gene001836	-1.71173	-1.75034	-1.31131	GRF10	growth-regulating factor 9
Gene001997	1.54057	1.59779	1.93161	AGL16	MADS-box transcription factor 23-like
Gene002592	-6.08159	-8.46869	-8.77308	FBP24	MADS-box protein FBP24
Gene002594	1.59174	2.33408	2.77547	-	NAC domain-containing protein 19-like
Gene003249	1.60408	1.72786	3.16295	BLH2	BEL1-like homeodomain protein 4
Gene003405	-3.64246	-4.04174	-1.37458	BHLH75	transcription factor bHLH75-like
Gene003450	3.74714	6.40785	5.84274	At1g68200	zinc finger CCCH domain-containing protein 15; K18753 butyrate response factor 1
Gene003532	2.79563	4.60919	3.53645	AGL18	agamous-like MADS-box protein AGL15
Gene003818	2.14493	2.58788	1.71399	GAM1	transcription factor GAMYB-like; K09422 myb proto-oncogene protein, plant
Gene004706	5.23585	7.41791	7.72256	AMS	transcription factor ABORTED MICROSPORES
Gene005140	-2.37667	-2.1708	-2.01263	WRKY23	probable WRKY transcription factor 23
Gene005230	-1.79144	-1.87868	-1.48282	IDD12	zinc finger protein NUTCRACKER
Gene005396	4.67953	7.24278	F=0	-	transcription repressor MYB6-like; K09422 myb proto-oncogene protein, plant
Gene005514	-2.52653	-2.54323	-2.46234	FBP2	MADS-box protein CMB1-like
Gene005515	-1.94497	-2.22176	-1.30563	-	truncated transcription factor CAULIFLOWER A; K09264 MADS-box transcription factor, plant
Gene005705	2.91565	5.03653	5.46637	GTE1	transcription factor GTE6-like
Gene005706	-2.49118	-1.18632	-2.41109	BLH1	BEL1-like homeodomain protein 1
Gene006042	2.4139	2.58347	2.24171	DOF3.5	dof zinc finger protein DOF2.1-like
Gene006156	2.32343	3.45019	2.85944	TGA21	transcription factor TGA2; K14431 transcription factor TGA
Gene006199	-1.15221	-1.44061	-1.68033	At1g49475	B3 domain-containing protein At1g49475
Gene006846	-2.3569	-1.50507	-1.14925	HDG5	homeobox-leucine zipper protein HDG5
Gene007175	3.44099	3.88801	3.51933	Os01g0723500	B3 domain-containing protein Os01g0723500-like
Gene008484	-2.70695	-2.7866	-3.7885	PRE6	transcription factor PRE6
Gene009950	-2.17579	-2.26399	-1.10656	WOX9	WUSCHEL-related homeobox 9-like
Gene010187	3.26961	4.73922	4.04985	MYB35	protein ODORANT1; K09422 myb proto-oncogene protein, plant
Gene010338	1.92048	2.77031	3.36579	GLK1	probable transcription factor GLK1
Spo00347	-1.90089	-1.66492	-2.39212	LBD12	LOB domain-containing protein, putative
Spo00421	-3.57028	-3.04282	-4.69961	MADS6	MADS-box transcription factor
Spo00724	-1.28913	-1.19338	-1.02301	SCL28	GRAS family protein
Spo01078	1.75964	5.30834	1.30349	MYB4	myb domain protein 72
Spo01095	-3.63126	-3.06532	-3.3624	WOX1	WUSCHEL-related homeobox 1
Spo01215	F=0	10.1513	4.25407	MYB5	MYB family protein
Spo01270	-1.39232	-1.30564	-1.59538	AMS	Transcription factor ABORTED MICROSPORES (Basic helix-loop-helix protein 21) (AtbHLH21) (bHLH 21) (Transcription factor EN 48) (bHLH transcription factor bHLH021)
Spo01312	2.61891	2.22916	2.26112	CDC5	Myb domain protein 69, putative
Spo01332	1.31316	1.54408	2.32193	RAD	Myb family transcription factor family protein
Spo01394	5.20723	6.93111	6.82416	LBD36	LOB domain-containing protein 6 (Protein ASYMMETRIC LEAVES 2)
Spo01459	1.85518	F=0	F=0	AGL62	MADS-box transcription factor family protein
Spo01803	3.64197	4.42273	3.99875	--	Transcription factor, putative
Spo02052	4.57289	4.52356	6.05311	LBD15	LOB domain-containing protein, putative
Spo02061	-1.23317	-1.20237	-1.40465	--	PLATZ transcription factor family protein
Spo02320	M=0	-4.24101	M=0	SUP	C2H2 and C2HC zinc finger-containing protein
Spo02680	F=0	F=0	F=0	SMB	NAC domain-containing protein, putative
Spo02758	1.19813	1.21422	1.99325	At3g50808	PLATZ transcription factor family protein
Spo03155	-3.73065	-4.41297	-2.13353	BHLH75	Transcription factor bHLH137 (Basic helix-loop-helix protein 137) (AtbHLH137) (bHLH 137) (Transcription factor EN 89) (bHLH transcription factor bHLH137)
Spo03464	2.86686	2.50389	3.45396	TGA21	bZIP transcription factor family protein
Spo03492	1.46652	2.34142	1.77792	BBX21	B-box zinc finger protein 24 (Salt tolerance protein)
Spo03513	-1.4998	-2.06787	-2.53145	SCL18	GRAS family protein
Spo03828	-1.73313	-2.06121	-1.13477	MYB21	Myb domain protein 62, putative
Spo03981	M=0	-7.74002	-5.67713	YAB4	YABBY transcription factor
Spo04015	-1.79406	-1.05445	-1.59465	BHLH112	Transcription factor bHLH112 (Basic helix-loop-helix protein 112) (AtbHLH112) (bHLH 112) (Transcription factor EN 64) (bHLH transcription factor bHLH112)
Spo04145	-1.72167	-1.53011	-2.48604	NAC073	NAC domain-containing protein 8
Spo04202	5.41749	6.10348	7.05512	MYB44	Myb domain protein 73
Spo04229	1.77413	3.30887	6.41926	KNU	Zinc finger protein, putative
Spo04293	-1.65373	-2.25591	-2.2791	Os04g0386900	B3 domain-containing protein
Spo04294	3.36937	3.42816	4.73885	Os04g0386900	B3 domain-containing protein
Spo04509	3.57087	5.34239	4.59352	ABI3	B3 domain-containing transcription factor ABI3
Spo04675	-2.36757	-2.59516	-4.56224	BHLH	Basic helix-loop-helix transcription factor
Spo04911	-1.46319	-1.16939	-1.21898	NAC083	NAC domain-containing protein, putative
Spo04948	1.58168	1.56888	1.67698	--	WRKY transcription factor-like protein
Spo05007	1.5904	1.77778	1.80709	COL16	CONSTANS-like zinc finger protein
Spo05053	-1.69463	-2.08035	-1.60652	ERF003	Ethylene-responsive transcription factor
Spo05241	2.12399	3.51873	1.69072	ZAT4	C2H2-like zinc finger protein, putative
Spo05496	-1.82539	-1.98586	-1.81707	ZFP4	Zinc finger-like protein
Spo05522	2.2122	5.52356	F=0	ONAC010	NAC domain protein
Spo05540	6.75331	11.083	12.0266	LBD20	LOB domain-containing protein 6 (Protein ASYMMETRIC LEAVES 2)
Spo05681	1.81667	2.38942	2.52652	VRN1	B3 domain-containing protein
Spo06033	-3.54649	-2.89249	-4.23178	KAN4	Transcription factor, putative
Spo06037	2.99441	3.10951	3.37839	TGA21	BZIP family transcription factor family protein
Spo06524	1.28601	1.80145	2.94984	BHLH63	Basic helix-loop-helix family protein
Spo06623	3.5039	3.69145	3.22724	ZAT5	Zinc finger family protein
Spo06627	2.6845	4.94251	5.50462	REM16	B3 domain-containing protein
Spo06746	5.64065	F=0	6.88671	DIVARICATA	MYB transcription factor
Spo06836	-3.51362	-3.41926	-3.05114	LBD4	LOB domain-containing protein, putative
Spo06856	-2.19762	-1.52412	-1.3679	CMB1	MADS-box transcription factor
Spo07147	-3.42219	-3.73276	-2.11548	ZFP6	Zinc finger family protein
Spo07241	-2.97982	-2.46574	-3.39989	Mettl22	B3 domain-containing protein
Spo07680	-1.62046	-1.65213	-1.79197	WRKY7	Probable WRKY transcription factor 7 (WRKY DNA-binding protein 7)
Spo07683	4.14296	F=0	F=0	GTE10	Global transcription factor group protein
Spo08036	-2.1212	-2.67202	-2.06373	Os01g0234100	AP2/B3-like transcriptional factor family protein, putative
Spo08038	1.03257	1.18724	1.2314	NAC010	NAC domain-containing protein 21/22, putative
Spo08164	-1.91978	-1.3161	-1.24448	TCP14	TCP transcription factor 17
Spo08642	2.14521	2.52774	1.16174	ZAT9	Zinc finger family protein
Spo09488	F=0	F=0	F=0	WRKY42	Probable WRKY transcription factor 42 (WRKY DNA-binding protein 42)
Spo09943	1.46804	1.14299	1.36742	At4g13040	Ethylene-responsive transcription factor-like protein
Spo10753	1.58731	2.64044	2.66254	BHLH90	Putative transcription factor bHLH056 (Basic helix-loop-helix protein 56) (AtbHLH56) (bHLH 56) (Transcription factor EN 106) (bHLH transcription factor bHLH056)
Spo10784	-1.70647	-1.50905	-1.28102	APL	Myb-like transcription factor family protein
Spo10876	-2.01539	-1.8031	-1.89969	BLH1	BEL1 homeodomain 1, putative
Spo11202	-1.0669	-1.22547	-1.67258	At3g51120	Zinc finger CCCH domain protein
Spo11427	-1.30464	-1.31353	-1.04172	--	C2H2-like zinc finger protein
Spo11459	-1.15042	-1.23545	-2.14893	ERF053	Ethylene-responsive transcription factor 4
Spo11619	2.92645	4.2876	2.24858	SHN3	Ethylene-responsive transcription factor
Spo11935	-1.68218	-1.81304	-1.01105	HSFB4	Heat stress transcription factor B-4
Spo12049	4.40696	8.38082	6.31992	AZF1	Zinc-finger protein-1
Spo12050	2.61261	2.76322	3.4779	GAM1	myb domain protein 81
Spo12133	4.19128	5.28276	4.70736	MYB35	myb domain protein 103
Spo12270	3.1001	6.77929	6.2437	NAC71	NAC domain-containing protein
Spo12352	-1.38255	-1.8985	-1.34175	APL	Myb family transcription factor-related protein
Spo12372	2.42935	2.81517	3.00603	COL16	CONSTANS-like zinc finger protein
Spo12468	8.00994	F=0	9.29462	NAC67	NAC domain protein
Spo12542	4.62643	7.21616	7.76936	AMS	Basic helix-loop-helix protein A
Spo12870	1.39605	1.82123	1.76167	ROC5	Homeobox-leucine zipper protein ATHB-8 (HD-ZIP protein ATHB-8) (Homeodomain transcription factor ATHB-8)
Spo12880	-1.70602	-2.19319	-2.8544	LAF1	Myb domain protein 18, putative
Spo13030	-1.22137	-1.28334	-1.19458	SCL15	GRAS family transcription factor
Spo13085	-1.49996	-1.45673	-1.22758	BHLH68	basic helix-loop-helix (bHLH) DNA-binding superfamily protein
Spo13165	-4.34062	-4.07062	-2.99922	AP1	MADS-box transcription factor
Spo13560	-1.66935	-1.72744	-1.83381	PTL	Trihelix transcription factor GT-2 (Trihelix DNA-binding protein GT-2)
Spo13568	-2.65241	-2.30692	-3.07276	PRE5	BHLH transcription factor
Spo13648	-1.16187	-1.65393	-1.84285	HSFB4	Heat stress transcription factor B-4
Spo13853	1.20861	2.60261	3.13912	GLK1	G2-like transcription factor
Spo14450	-2.43392	-2.52271	-2.85696	GATA18	GATA transcription factor, putative
Spo14641	3.48239	F=0	F=0	GATA5	GATA transcription factor 5
Spo14724	5.10154	F=0	F=0	At1g50680	AP2 domain-containing transcription factor family protein
Spo15184	-1.4618	-1.43884	-1.04928	BLH9	BEL1-like homeodomain protein 9
Spo15377	4.836	7.71785	9.20329	PMADS2	MADS box transcription factor
Spo15378	4.16137	6.93472	9.14035	PMADS2	MADS-box transcription factor
Spo15478	2.62547	3.18784	2.26188	Zfp36l3	Zinc finger CCCH domain protein
Spo15512	-2.77201	-2.71094	-1.83835	BHLH51	basic helix-loop-helix (bHLH) DNA-binding superfamily protein
Spo15561	-3.02035	-2.79398	-1.97201	YAB5	YABBY-like transcription factor PROLONGATA
Spo15697	2.75723	2.59159	2.55541	--	Knotted 1-binding protein 36
Spo15985	-2.22726	-2.04622	-2.04187	CRF4	Ethylene-responsive transcription factor, putative
Spo16283	-1.68966	-1.40757	-1.07617	SPL6	Squamosa promoter-binding protein-like 6
Spo16286	-2.99347	-2.09282	-1.78566	BHLH157	BHLH transcription factor-like protein
Spo16312	1.73108	4.01707	3.1788	PHL1	Myb family transcription factor family protein
Spo16434	2.39139	4.5824	4.0629	RAP2-7	AP2-like ethylene-responsive transcription factor
Spo16461	4.81547	6.61798	8.62946	BHLH91	Basic helix loop helix (BHLH) family transcription factor
Spo16511	2.86076	2.97982	2.93534	DOF3.7	Dof zinc finger protein
Spo16582	3.0054	7.60177	6.07253	RAX2	Myb domain protein 84, putative
Spo16987	4.73426	4.50098	1.49367	NAC056	NAC domain-containing protein, putative
Spo17168	-1.57704	-2.6706	-1.73802	ATHB-22	Putative homeobox-leucine zipper protein ATHB-51 (HD-ZIP protein ATHB-51) (Homeodomain transcription factor ATHB-51)
Spo17540	3.10258	4.61163	4.51048	MUTE	Basic helix loop helix (BHLH) DNA-binding family protein
Spo17843	4.40599	F=0	F=0	NAC68	NAC domain protein
Spo17876	F=0	F=0	F=0	NAC48	NAC domain protein, putative
Spo17912	-1.33006	-1.13045	-1.15912	44076	MADS-box transcription factor
Spo18035	-4.92481	-6.17792	-6.90024	AP1	MADS-box transcription factor MADS-MC
Spo18036	-4.17428	-4.04289	-3.14915	CAL	MADS-box transcription factor
Spo18204	-1.36886	-1.16081	-1.10669	ERF4	Ethylene-responsive transcription factor 6
Spo18649	-2.31873	-2.29266	-2.13768	WIP2	Zinc finger protein NUTCRACKER (Protein indeterminate-domain 8)
Spo18865	-1.47348	-1.64617	-1.18488	LBD31	LOB domain-containing protein 31
Spo19102	1.79366	1.8304	1.26257	ZAT12	Zinc finger family protein
Spo19110	-1.63382	-1.68112	-1.56448	BHLH93	Transcription factor bHLH131 (Basic helix-loop-helix protein 131) (AtbHLH131) (bHLH 131) (bHLH transcription factor bHLH131)
Spo19252	-1.66912	-1.09271	-1.08968	DOF5.6	Dof zinc finger protein
Spo19470	-2.92275	-2.31306	-2.64386	LOB	LOB domain-containing protein 6 (Protein ASYMMETRIC LEAVES 2)
Spo19888	-1.08625	-1.03444	-1.53913	WRKY40	Probable WRKY transcription factor 40 (WRKY DNA-binding protein 40)
Spo20101	2.08282	2.15608	1.92724	APL	(Homeodomain-related) (Myb-like transcription factor family protein)
Spo20723	-1.42873	-1.3237	-2.07132	At2g41710	AP2-like ethylene-responsive transcription factor
Spo20728	3.18902	6.41031	3.41768	AGL18	MADS-box transcription factor
Spo20899	3.03103	F=0	4.27612	GATA9	GATA transcription factor 9, putative
Spo20934	-3.41544	-3.50367	-2.78932	MYB86	Myb domain protein 55
Spo20986	-1.68235	-1.48672	-2.05383	--	C2H2-like zinc finger protein
Spo21018	1.37707	2.81092	3.08746	NAC029	(NAC domain protein,
Spo21019	1.37707	2.81092	3.08746	NAC029	(NAC domain protein,
Spo21436	-1.41167	-1.95371	-1.86863	BZIP43	(Basic leucine-zipper 8) (Transcription factor-like protein bZIP8)
Spo21497	-1.60801	-1.82498	-2.28333	VRN1	B3 domain-containing protein
Spo21671	6.09167	9.67968	7.72189	MYB35	Myb domain protein 103
Spo21805	3.26453	3.53622	3.95756	NAC043	NAC domain-containing protein 43
Spo21881	2.09118	2.68761	4.06881	WUS	(WUSCHEL) (Wuschel-related homeobox protein)
Spo22035	2.75774	3.25634	6.34814	MADS27	Agamous MADS-box transcription factor
Spo22139	-1.80451	-1.37528	-1.69907	PCL1	Two-component response regulator
Spo22141	2.68287	3.42257	6.00039	TGA21	BZIP transcription factor family protein
Spo22214	5.44708	8.82972	3.37391	WIN1	Ethylene-responsive transcription factor
Spo22366	3.63631	4.03311	2.20477	bdp1	DNA binding / transcription factor
Spo22440	-1.96842	-2.19757	-1.89044	Os06g0194400	B3 domain-containing protein
Spo22565	-1.50459	-1.68055	-1.35885	DOF3.6	Dof zinc finger protein
Spo22806	7.41641	6.06081	5.19673	NAC025	NAC domain containing protein 25
Spo22903	-2.38469	-2.12552	-1.86791	YAB5	YABBY-like transcription factor GRAMINIFOLIA
Spo23023	-3.76486	-3.69284	-2.36689	LBD36	LOB domain-containing protein 6 (Protein ASYMMETRIC LEAVES 2)
Spo23142	-1.10003	-1.18327	-1.85816	GL2	Homeobox-leucine zipper protein ATHB-8 (HD-ZIP protein ATHB-8) (Homeodomain transcription factor ATHB-8)
Spo23150	-1.29662	-1.02618	-1.28841	BHLH68	Transcription factor bHLH133 (Basic helix-loop-helix protein 133) (AtbHLH133) (bHLH 133) (bHLH transcription factor bHLH133)
Spo23366	-1.17992	-1.2996	-1.91834	ROC3	Homeobox-leucine zipper protein ATHB-8 (HD-ZIP protein ATHB-8) (Homeodomain transcription factor ATHB-8)
Spo23456	-3.86653	-2.75064	-3.18633	LBD15	LOB domain-containing protein 6 (Protein ASYMMETRIC LEAVES 2)
Spo23478	-2.30583	-2.47547	-1.6777	YAB1	YABBY protein
Spo23480	1.68517	1.72409	3.09731	At3g18960	B3 domain-containing protein
Spo23524	7.90154	F=0	7.74296	LBD2	LOB domain-containing protein 2
Spo23536	1.86229	2.42065	2.56616	APL	Myb-like transcription factor family protein
Spo23678	1.70402	1.06331	1.36776	REM9	B3 domain-containing protein
Spo23734	2.02116	1.14149	4.59388	J	MADS box transcription factor
Spo23846	M=0	M=0	M=0	TT1	Zinc finger protein NUTCRACKER (Protein indeterminate-domain 8)
Spo23962	2.76259	2.05212	3.80879	At1g16640	B3 domain-containing protein
Spo24375	-7.15528	-4.46827	-3.59509	MYB28	MYB family protein
Spo24792	F=0	F=0	F=0	At1g68200	Zinc finger CCCH domain protein
Spo25305	-2.60396	-2.96432	-6.45276	MYB3	MYB family protein
Spo25717	4.20988	5.67485	4.64386	PRE5	BHLH transcription factor
Spo25879	2.70044	1.17509	1.07039	HOS1	myb domain protein 65
Spo25926	2.15347	3.43885	2.05258	NAC043	NAC domain-containing protein
Spo26037	-1.41939	-1.68017	-1.97016	DOF4.6	Dof zinc finger protein
Spo26142	5.17991	6.92877	3.13717	TGA2	bZIP transcription factor family protein
Spo26350	F=0	F=0	F=0	AMS	BHLH transcription factor
Spo26367	-1.20271	-1.45275	-1.52356	FUS3	B3 domain transcription factor
Spo26928	1.05456	1.49417	1.32201	KNAT7	KNOTTED-like homeobox of 7
Spo26939	F=0	F=0	F=0	BHLH36	basic helix-loop-helix (bHLH) DNA-binding superfamily protein
Spo27246	5.66789	7.69129	F=0	MYB35	Myb domain protein 103
Spo28237	3.12122	4.77218	6.53333	--	PLATZ transcription factor family protein
Spo28366	4.49767	7.14862	5.81669	AGL62	MADS-box transcription factor family protein
Spo28370	-1.78063	-1.76487	-1.54455	TGA2	bZIP transcription factor family protein
Spo30024	-8.01641	-6.96333	-8.67662	AGL11	AGAMOUS-like MADS-box transcription factor
XLOC_008962	5.05166	F=0	F=0	NAM-1	XP_019157746.1 PREDICTED: NAC transcription factor 32-like [Ipomoea nil]
XLOC_012860	4.67243	5.74595	F=0	ONAC010	XP_009374955.2 PREDICTED: NAC domain-containing protein 68-like [Pyrus x bretschneideri]
XLOC_021356	-4.66297	M=0	-5.59585	-	XP_006382812.1 WRKY transcription factor 39 family protein [Populus trichocarpa]
XLOC_024516	2.88042	7.54303	6.55766	NAM-1	XP_019157746.1 PREDICTED: NAC transcription factor 32-like [Ipomoea nil]
XLOC_024729	4.37317	F=0	6.71539	NAC002	XP_018505100.1 PREDICTED: NAC domain-containing protein 26-like [Pyrus x bretschneideri]
XLOC_024897	4.08139	5.30914	5.56732	NAC68	XP_016651384.1 PREDICTED: NAC transcription factor 29-like [Prunus mume]
XLOC_027573	2.03867	5.14336	5.9969	DYT1	XP_019106821.1 PREDICTED: transcription factor DYT1-like [Beta vulgaris subsp. vulgaris] [Beta vulgaris]

## Sheet: b.Hormones
b. List of sex-biased genes related to hormones.
ID	log2[FC(M03/FNS)]	log2[FC(M05/FNB)]	log2[FC(M10/FYS)]	Symbol	Description
Gene000891	8.89815	9.05278	10.7258	MES3	salicylic acid-binding protein 2-like
Gene002655	3.99142	8.31213	7.98299	SAUR32	SAUR family protein; K14488 SAUR family protein
Gene005529	3.88884	9.98483	9.27321	AHP5	histidine-containing phosphotransfer protein 1; K14490 histidine-containing phosphotransfer peotein
Gene006156	2.32343	3.45019	2.85944	TGA21	transcription factor TGA2; K14431 transcription factor TGA
Gene006949	-2.46282	-2.19277	-1.59132	CYCD3-3	cyclin-D3-3-like; K14505 cyclin D3, plant
Gene008231	3.90689	3.51987	5.28129	CURL3	systemin receptor SR160-like; K13415 protein brassinosteroid insensitive 1 [EC:2.7.10.1 2.7.11.1]
Gene008579	-3.36847	-2.1006	-3.75893	-	23 kDa jasmonate-induced protein-like
Gene008754	-1.21603	-1.29474	-2.06319	LAX4	auxin transporter-like protein 4; K13946 auxin influx carrier (AUX1 LAX family)
Gene009515	2.43391	3.74987	3.20998	At4g35230	probable serine/threonine-protein kinase At4g35230; K14500 BR-signaling kinase [EC:2.7.11.1]
Gene010293	-1.50243	-1.13329	-1.57091	TIFY10A	protein TIFY 10A; K13464 jasmonate ZIM domain-containing protein
Spo01504	F=0	F=0	6.83978	SN1	Gibberellin-regulated protein 10 (GAST1 protein homolog 10) (Precursor)
Spo02975	8.61916	9.49705	F=0	--	Jasmonate-induced protein homolog
Spo03187	-2.54432	-1.77328	-2.27267	--	Jasmonate-induced protein homolog
Spo03697	-1.79886	-1.99788	-2.66502	GA2OX8	Gibberellin 2-oxidase 3
Spo05025	-4.53333	-3.53303	-3.39232	IAA8	Auxin-responsive protein
Spo05750	5.32082	4.2829	4.35769	At2g39540	Gibberellin-regulated protein 8 (GAST1 protein homolog 8) (Precursor)
Spo06037	2.99441	3.10951	3.37839	TGA21	BZIP family transcription factor family protein
Spo06149	M=0	-3.14048	-2.45003	--	Jasmonate-induced protein homolog
Spo07285	2.22944	1.07384	3.08226	--	Jasmonate-induced protein
Spo07460	1.47873	1.78643	1.69617	PYL6	Abscisic acid receptor PYL2 (PYR1-like protein 2) (Regulatory components of ABA receptor 14)
Spo07473	3.34984	4.28354	F=0	BZR2	Brassinazole-resistant 1 protein
Spo07554	-2.34162	-2.36544	-2.08925	NPR5	Ankyrin repeat family protein / BTB/POZ domain-containing protein
Spo07806	-1.26859	-1.0687	-1.32062	GASA10	Gibberellin-regulated protein 10 (GAST1 protein homolog 10) (Precursor)
Spo08103	-1.56164	-2.06914	-1.97262	GASA6	Gibberellin-regulated protein 6 (GAST1 protein homolog 6) (Precursor)
Spo08496	-1.49423	-2.31952	-1.70312	AUX22D	Auxin-responsive protein
Spo09540	-1.89452	-1.82143	-1.87152	CYCD3-3	Cyclin D3
Spo09727	-1.71169	-2.20359	-2.04667	SAPK3	Protein kinase 2
Spo09943	1.46804	1.14299	1.36742	At4g13040	Ethylene-responsive transcription factor-like protein
Spo10176	-1.43093	-1.9225	-2.12134	TIFY10A	Jasmonate-zim-domain protein 1, putative
Spo11437	-1.15881	-1.19182	-1.14157	--	Ethphon-induced protein
Spo11619	2.92645	4.2876	2.24858	SHN3	Ethylene-responsive transcription factor
Spo11950	3.72437	4.01282	4.15482	ARR12	Two-component response regulator
Spo11959	-1.86884	-2.24053	-1.83143	--	Jasmonate-induced protein homolog
Spo12035	-2.54253	-3.77565	-3.75298	--	Jasmonate-induced protein homolog
Spo12116	F=0	F=0	F=0	IAA13	Auxin-responsive protein
Spo12277	8.51603	F=0	9.85671	PR1B1	CAP (Cysteine-rich secretory proteins, Antigen 5, and Pathogenesis-related 1 protein) superfamily protein
Spo13094	-2.01937	-1.714	-1.63401	NPR5	Ankyrin repeat family protein / BTB/POZ domain-containing protein
Spo13672	-1.03822	-1.41504	-2.03755	--	Jasmonate-induced protein homolog
Spo14004	1.70044	2.06874	1.51005	ARR12	Two-component response regulator
Spo15140	1.59418	1.55141	1.89887	ARR9	Two-component response regulator
Spo15548	2.17913	2.84875	1.3131	EBF1	F-box protein
Spo16369	4.66107	5.04985	2.22588	ARR2	Two-component response regulator
Spo16434	2.39139	4.5824	4.0629	RAP2-7	AP2-like ethylene-responsive transcription factor
Spo16726	3.01642	4.40105	3.14411	At4g35230	Kinase family protein
Spo17957	-3.08888	-2.68763	-2.52514	AHP3	(Histidine-containing phosphotransfer protein, putative) (1.3.1.74)
Spo19297	3.02096	2.77113	3.44983	GH3.1	Probable indole-3-acetic acid-amido synthetase GH3.8 (6.3.2.-) (Auxin-responsive GH3-like protein 8) (OsGH3-8)
Spo19488	-1.42525	-1.1394	-1.10545	PYL9	Abscisic acid receptor PYL9 (ABI1-binding protein 4) (PYR1-like protein 9) (Regulatory components of ABA receptor 1)
Spo20053	1.32525	1.92622	1.36095	ASR3	Abscisic stress-ripening protein 1
Spo20508	-3.76553	M=0	M=0	--	Jasmonate-induced protein
Spo21065	-1.84753	-1.89555	-1.23158	LAX5	Auxin transporter-like protein 3
Spo21369	-1.77154	-2.38702	-1.32769	Os01g0656200	(Protein phosphatase 2c, putative) (3.1.3.16)
Spo21684	-1.92012	-1.88188	-2.89046	TIFY5A	Jasmonate-zim-domain protein 8, putative
Spo22004	2.52642	2.24587	4.72092	IAA33	Auxin-responsive protein
Spo22141	2.68287	3.42257	6.00039	TGA21	BZIP transcription factor family protein
Spo22214	5.44708	8.82972	3.37391	WIN1	Ethylene-responsive transcription factor
Spo22379	2.83707	F=0	F=0	SAUR32	SAUR-like auxin-responsive protein family
Spo22380	2.69213	F=0	F=0	SAUR32	SAUR-like auxin-responsive protein family
Spo22710	F=0	F=0	F=0	IAA13	Auxin-responsive protein
Spo23184	-3.08746	-1.51785	-3.39935	TIFY6B	Jasmonate ZIM domain protein e
Spo23677	-3.00383	-3.54686	-4.17552	ARR8	Two-component response regulator
Spo24233	-5.36206	-2.83072	-2.15409	PRB1	CAP (Cysteine-rich secretory proteins, Antigen 5, and Pathogenesis-related 1 protein) superfamily protein
Spo24427	2.74723	1.82927	2.39232	GH3.6	Probable indole-3-acetic acid-amido synthetase GH3.6 (6.3.2.-) (Auxin-responsive GH3-like protein 6) (OsGH3-6)
Spo24520	5.37568	F=0	4.55859	PR1B1	CAP (Cysteine-rich secretory proteins, Antigen 5, and Pathogenesis-related 1 protein) superfamily protein
Spo24877	-2.89893	-2.66219	-2.43018	GAST1	Gibberellin-regulated protein 6 (GAST1 protein homolog 6) (Precursor)
Spo25251	M=0	-2.55552	-4.36213	SAMT	S-adenosyl-L-methionine:salicylic acid carboxyl methyltransferase
Spo25252	-3.72362	-4.30986	-4.83438	SAMT	S-adenosyl-L-methionine:salicylic acid carboxyl methyltransferase
Spo26079	-3.45943	-4.1134	-4.59831	ACO1	1-aminocyclopropane-1-carboxylate oxidase 1

## Sheet: c.Sugar
c. List of sex-biased genes related to sugar.
ID	log2[FC(M03/FNS)]	log2[FC(M05/FNB)]	log2[FC(M10/FYS)]	Symbol	Description
Gene000991	5.51994	8.90438	6.91648	At4g10260	probable fructokinase-5; K00847 fructokinase [EC:2.7.1.4]
Gene001543	1.5124	1.8449	2.27428	At5g34940	heparanase-like protein 3; K07964 heparanase 1 [EC:3.2.1.166]
Gene001750	1.70834	2.09508	1.3075	BMY1	beta-amylase-like; K01177 beta-amylase [EC:3.2.1.2]
Gene001762	2.79778	2.91481	4.24987	BAM5	beta-amylase-like; K01177 beta-amylase [EC:3.2.1.2]
Gene002090	5.64397	8.15776	7.36614	plaa2	exopolygalacturonase-like; K01213 galacturan 1,4-alpha-galacturonidase [EC:3.2.1.67]
Gene002126	1.54071	1.6144	2.00376	gpmA	phosphoglycerate mutase-like; K01834 2,3-bisphosphoglycerate-dependent phosphoglycerate mutase [EC:5.4.2.11]
Gene002205	2.28373	3.66205	3.69235	-	fructose-bisphosphate aldolase, cytoplasmic isozyme 1; K01623 fructose-bisphosphate aldolase, class I [EC:4.1.2.13]
Gene002708	F=0	F=0	F=0	At1g67750	probable pectate lyase 5; K01728 pectate lyase [EC:4.2.2.2]
Gene003697	3.25182	3.34137	3.52592	BGLU24	beta-glucosidase 24-like; K01188 beta-glucosidase [EC:3.2.1.21]
Gene004387	2.15371	2.00982	1.62979	-	fructose-1,6-bisphosphatase, cytosolic; K03841 fructose-1,6-bisphosphatase I [EC:3.1.3.11]
Gene005484	1.20353	1.02147	1.6267	At5g61250	heparanase-like protein 2; K07964 heparanase 1 [EC:3.2.1.166]
Gene006626	2.16503	2.95727	2.55164	GALE	bifunctional UDP-glucose 4-epimerase and UDP-xylose 4-epimerase 1; K01784 UDP-glucose 4-epimerase [EC:5.1.3.2]
Gene006906	1.93054	2.59526	2.77828	TPPG	probable trehalose-phosphate phosphatase F; K01087 trehalose 6-phosphate phosphatase [EC:3.1.3.12]
Gene007334	4.02682	F=0	5.88066	SDH	sorbitol dehydrogenase; K00008 L-iditol 2-dehydrogenase [EC:1.1.1.14]
Gene008027	2.74285	2.14504	1.83007	BGLU46	beta-glucosidase 46-like; K05350 beta-glucosidase [EC:3.2.1.21]
Gene009162	-1.87792	-2.3547	-1.61127	At3g53190	probable pectate lyase 12; K01728 pectate lyase [EC:4.2.2.2]
Gene009633	2.3056	3.13403	3.36055	BGAL12	beta-galactosidase-like
Gene010377	F=0	F=0	F=0	BAM3	beta-amylase 3, chloroplastic; K01177 beta-amylase [EC:3.2.1.2]
Spo00016	3.23701	2.27272	1.5239	BGLU46	Beta glucosidase 46, putative
Spo00708	1.89796	2.2772	1.83041	UGE1	UDP-glucose 4-epimerase family protein
Spo00735	1.94209	2.6772	2.62632	UGE1	UDP-glucose 4-epimerase family protein
Spo01834	4.56849	3.53853	3.22095	TPS1	Alpha,alpha-trehalose-phosphate synthase
Spo01931	1.23076	1.35065	1.51303	PME53	Pectinesterase (PE) (3.1.1.11) (Pectin methylesterase)
Spo02511	6.48289	9.93246	6.56251	INV1	(Cell wall invertase) (Precursor)
Spo03408	5.93133	5.90586	7.1976	SDH	(Alcohol dehydrogenase, putative) (1.1.1.14)
Spo04298	2.87749	1.64182	2.0291	BGLU40	Beta-glucosidase
Spo04407	3.29224	3.72862	4.02764	At4g26390	Pyruvate kinase (2.7.1.40)
Spo04842	2.59779	4.88753	3.95067	AMY1.1	Alpha-amylase (3.2.1.1)
Spo05571	5.22911	6.20309	8.86913	QRT2	Polygalacturonase (PG) (3.2.1.15) (Pectinase) (Precursor)
Spo05718	-1.46874	-2.9997	-2.31173	BMY1	Beta-amylase (3.2.1.2)
Spo06523	2.57808	5.7761	3.26534	PME53	Pectinesterase (PE) (3.1.1.11) (Pectin methylesterase)
Spo07067	2.87393	1.96738	2.52016	At5g22620	(Phosphoglycerate mutase, putative) (5.4.2.1)
Spo07430	4.1127	5.39232	F=0	BMY1	Beta-amylase (3.2.1.2)
Spo07761	-2.05875	-1.99546	-2.59917	MPE3	Pectinesterase (PE) (3.1.1.11) (Pectin methylesterase)
Spo08149	1.72346	1.55822	1.49397	At5g61250	Heparanase-2, putative
Spo08447	9.39345	9.66987	9.12928	PME7	Pectinesterase (PE) (3.1.1.11) (Pectin methylesterase)
Spo09127	1.77183	1.72145	2.01874	PFK3	Phosphofructokinase
Spo09532	4.45121	4.2578	4.10145	alg7	UDP-glcnac-adolichol phosphate glcnac-1-P-transferase
Spo09872	-1.72026	-1.18077	-2.49428	TPPH	Trehalose 6-phosphate phosphatase (3.1.3.12)
Spo09941	4.71297	8.43796	6.36273	At4g10260	Fructokinase
Spo09942	6.5666	11.9784	F=0	At4g10260	Fructokinase
Spo10302	6.68867	7.49846	8.53418	At1g67750	Pectate lyase (4.2.2.2)
Spo11219	2.3482	2.81029	2.11542	BGAL12	Beta-galactosidase (3.2.1.23)
Spo12055	1.35327	1.69857	1.68133	HEXO3	Beta-hexosaminidase (3.2.1.52)
Spo12218	1.92047	1.95472	1.60278	TPS11	Trehalose-6-phosphate synthase
Spo13290	5.42626	F=0	F=0	At2g43860	Polygalacturonase (PG) (3.2.1.15) (Pectinase) (Precursor)
Spo13951	4.54893	7.74301	3.59188	CHI4	(Chitinase) (3.2.1.14) (Precursor)
Spo14663	1.12553	1.26231	1.35921	FBP	(Fructose-1,6-bisphosphatase, putative) (1.3.1.74)
Spo14959	1.54419	2.15772	2.43986	SDH	(Alcohol dehydrogenase, putative) (1.1.1.14)
Spo15739	3.28872	4.054	3.35296	BGLU24	Beta-glucosidase 17
Spo15871	1.10793	5.48462	6.16225	PME21	Pectinesterase (PE) (3.1.1.11) (Pectin methylesterase)
Spo17863	2.59513	1.39219	1.04193	gpmA	Phosphoglycerate/bisphosphoglycerate mutase family protein
Spo18028	3.10343	2.05518	2.58779	FBA2	Fructose-bisphosphate aldolase (4.1.2.13)
Spo18239	5.05608	9.41045	4.95884	QRT1	Pectinesterase (PE) (3.1.1.11) (Pectin methylesterase)
Spo18414	1.17988	1.15218	1.22756	ARA1	arabinose kinase
Spo18792	4.50603	7.11738	F=0	AMY1.1	Alpha-amylase (3.2.1.1)
Spo19131	1.36172	1.62879	1.15427	At5g34940	Heparanase-like protein 3
Spo19132	1.8489	1.69875	1.43019	At5g34940	Heparanase, putative
Spo19465	3.68806	2.53051	2.69302	RFS	Raffinose synthase family protein
Spo19523	1.63663	1.87285	1.09729	FBPban1	(Fructose-1,6-bisphosphatase) (3.1.3.11)
Spo19781	1.92961	2.35755	1.70402	BGLU10	Beta-glucosidase 12
Spo20140	-1.36069	-1.56655	-1.72204	PME25	Pectinesterase (PE) (3.1.1.11) (Pectin methylesterase)
Spo20411	2.40473	3.09631	3.94872	PCKA	Phosphoenolpyruvate carboxykinase
Spo20427	-2.68806	-3.627	-2.41504	6-FEH	(Cell wall invertase) (Precursor)
Spo20503	M=0	M=0	M=0	NTK-1	Kinase family protein
Spo21303	4.39286	9.58684	F=0	QRT2	Pectin lyase-like protein
Spo21659	1.94709	2.4977	2.6486	At4g26520	Fructose-bisphosphate aldolase (4.1.2.13)
Spo22672	-1.78697	-2.91777	-2.53028	BMY1	Beta-amylase (3.2.1.2)
Spo23831	-2.72718	-3.04751	-2.03185	At1g22430	Alcohol dehydrogenase-like 2
Spo24211	2.13395	2.91413	4.58496	AA5GT	(Beta-glucosidase, putative) (3.2.1.21)
Spo24712	-1.28406	-1.33383	-1.24073	OsI_032456	GDP-mannose 3,5-epimerase 1
Spo25372	2.56176	2.1869	1.11938	HEXO2	Beta-hexosaminidase (3.2.1.52)
Spo25416	-1.51527	-2.04219	-2.15322	PME12	Pectinesterase (PE) (3.1.1.11) (Pectin methylesterase)
Spo25855	1.22801	1.1016	1.23418	PGK1	Phosphoglycerate kinase (2.7.2.3)
Spo26135	3.56498	3.72046	5.41882	ALDH3I1	Aldehyde dehydrogenase
Spo26136	5.3235	6.99678	7.3837	ALDH3I1	Aldehyde dehydrogenase
Spo26218	4.40196	6.33896	5.12928	PECS-1.1	Pectinesterase (PE) (3.1.1.11) (Pectin methylesterase)
Spo26435	-5.23039	-2.35165	-2.65748	Chit1	Glycosyl hydrolase family protein with chitinase insertion domain
Spo27112	F=0	F=0	F=0	PME66	Pectinesterase (PE) (3.1.1.11) (Pectin methylesterase)
Spo27113	7.55203	F=0	5.49363	PME29	Pectinesterase (PE) (3.1.1.11) (Pectin methylesterase)
Spo27272	-3.3929	-3.82075	-4.9394	ASD1	Alpha-L-arabinofuranosidase
Spo27307	1.51224	1.43779	1.29116	ASD1	Alpha-L-arabinofuranosidase
Spo28224	M=0	-3.08029	M=0	--	Chitinase
Spo28225	-2.26015	-1.58407	-2.27972	--	Endochitinase (3.2.1.14) (Precursor)
XLOC_011764	-2.41358	-1.12946	-2.60004	-	KNA09156.1 hypothetical protein SOVF_156110 [Spinacia oleracea]
XLOC_018565	5.38543	F=0	F=0	-	KNA15204.1 hypothetical protein SOVF_100360 [Spinacia oleracea]
XLOC_024519	2.30288	4.14048	3.05889	-	XP_010679502.1 PREDICTED: stachyose synthase [Beta vulgaris subsp. vulgaris] [Beta vulgaris]
XLOC_026542	F=0	F=0	F=0	-	XP_002873354.1 alpha-galactosidase 2 [Arabidopsis lyrata subsp. lyrata] [Arabidopsis lyrata]

## Sheet: d.phenylpropanoid
d. List of sex-biased genes related phenylpropanoid.
ID	log2[FC(M03/FNS)]	log2[FC(M05/FNB)]	log2[FC(M10/FYS)]	Symbol	Description
Gene001174	3.98163	9.92333	8.74147	4CLL1	4-coumarate--CoA ligase-like 1; K01904 4-coumarate--CoA ligase [EC:6.2.1.12]
Gene002790	4.97573	9.16102	8.12928	PER40	peroxidase 40; K00430 peroxidase [EC:1.11.1.7]
Gene003697	3.25182	3.34137	3.52592	BGLU24	beta-glucosidase 24-like; K01188 beta-glucosidase [EC:3.2.1.21]
Gene006973	-4.36826	-2.55411	-1.05139	PER12	peroxidase 12-like; K00430 peroxidase [EC:1.11.1.7]
Gene008027	2.74285	2.14504	1.83007	BGLU46	beta-glucosidase 46-like; K05350 beta-glucosidase [EC:3.2.1.21]
Gene008290	1.46866	1.08153	1.33728	CHS	chalcone synthase; K00660 chalcone synthase [EC:2.3.1.74]
Gene008292	3.08761	2.71687	1.81148	CHS	chalcone synthase; K00660 chalcone synthase [EC:2.3.1.74]
Gene009117	-2.92122	-2.7741	-2.25285	CAD2	CAD; carbamoyl-phosphate synthetase 2, aspartate transcarbamylase, and dihydroorotase (EC:2.1.3.2); K00083 cinnamyl-alcohol dehydrogenase [EC:1.1.1.195]
Gene010461	6.064	F=0	F=0	PER57	peroxidase 57-like; K00430 peroxidase [EC:1.11.1.7]
Spo00016	3.23701	2.27272	1.5239	BGLU46	Beta glucosidase 46, putative
Spo01438	-4.31259	-3.7153	-2.01159	CYP81E1	(Cytochrome P450, putative) (1.14.13.89)
Spo01930	3.14426	4.77214	1.61086	PER9	Peroxidase (1.11.1.7)
Spo02025	3.15832	3.02446	2.71043	PER28	Peroxidase (1.11.1.7)
Spo02929	1.84065	1.58008	1.38836	4CLL7	4-coumarate--CoA ligase-like 7
Spo04298	2.87749	1.64182	2.0291	BGLU40	Beta-glucosidase
Spo04427	3.3675	3.26202	3.29457	COMT1	Caffeic acid 3-O-methyltransferase
Spo04936	6.13463	10.5874	9.41715	4CLL1	4-coumarate--CoA ligase family protein
Spo05332	4.14802	7.97222	8.2728	PER72	Peroxidase (1.11.1.7)
Spo06688	2.24485	2.36274	1.86095	PER64	Peroxidase (1.11.1.7)
Spo06877	4.29079	3.9631	3.1503	ELI3	Cinnamyl alcohol dehydrogenase 3
Spo07373	-3.45431	-2.63435	-2.0156	PER12	Peroxidase (1.11.1.7)
Spo08604	6.21018	6.90752	8.06655	CHS	Chalcone synthase
Spo11566	2.00071	2.15238	1.02672	ELI3	Cinnamyl alcohol dehydrogenase 3
Spo12932	6.04105	4.64441	6.50994	PER66	Peroxidase (1.11.1.7)
Spo13205	6.08392	3.79998	F=0	ELI3	Cinnamyl alcohol dehydrogenase 3
Spo14577	-2.0449	-2.08075	-2.74785	PER60	Peroxidase (1.11.1.7)
Spo15739	3.28872	4.054	3.35296	BGLU24	Beta-glucosidase 17
Spo16979	-3.33376	-2.25376	-2.08269	CYP84A1	Cytochrome P450 family protein
Spo18504	5.74134	6.21934	4.09914	CYP73A12	Cytochrome P450-like protein
Spo19427	-1.24293	-1.10885	-1.49454	PER16	Peroxidase (1.11.1.7)
Spo19781	1.92961	2.35755	1.70402	BGLU10	Beta-glucosidase 12
Spo19786	1.39197	1.87693	3.93792	PER12	Peroxidase (1.11.1.7)
Spo20750	5.9735	F=0	F=0	PER57	Peroxidase (1.11.1.7)
Spo21312	-1.76092	-2.77659	-2.10826	PNC1	Peroxidase (1.11.1.7)
Spo22385	-2.12224	-3.39289	-3.97558	GSVIVT00037159001	Peroxidase (1.11.1.7)
Spo22603	-1.84363	-1.17869	-2.30899	PER21	Peroxidase (1.11.1.7)
Spo23085	-1.34974	-1.35903	-2.88994	At4g26220	Caffeoyl-CoA O-methyltransferase
Spo24211	2.13395	2.91413	4.58496	AA5GT	(Beta-glucosidase, putative) (3.2.1.21)
Spo25427	1.42259	2.1561	1.92649	4CL1	(4-coumarate:coA ligase 2) (6.2.1.12)
Spo25888	-3.05461	-3.89308	-10.9826	A	Dihydroflavonol 4-reductase
Spo27151	-1.05698	-1.0914	-1.20631	CHS	Chalcone synthase
XLOC_001763	-3.63048	-2.23406	-3.05491	GSVIVT00037159001	KNA06553.1 hypothetical protein SOVF_179990 [Spinacia oleracea]
XLOC_016131	4.48308	F=0	F=0	COMT1	XP_010687941.1 PREDICTED: caffeic acid 3-O-methyltransferase [Beta vulgaris subsp. vulgaris] [Beta vulgaris]
