# Supplementary material for: Comparative transcriptome analysis of male and female flowers in Spinacia oleracea L
Source: BMC Genomics. 2020 Dec 1;21:850. doi: 10.1186/s12864-020-07277-4 (PMC7708156; doi:10.1186/s12864-020-07277-4)
Supplement: Supplementary file 6 — Additional file 6. Correlation between WGCNA module memberships. [file 12864_2020_7277_MOESM6_ESM.xlsx]

## Sheet: Sheet1
Module	MElightyellow	MEpink	MEroyalblue	MEgreen	MEdarkgrey	MEsalmon	MEturquoise	MEdarkorange	MElightcyan	MEtan	MEbrown	MEskyblue	MEviolet	MEpaleturquoise	MEwhite	MEsteelblue	MEcyan	MEdarkturquoise	MEdarkgreen	MEblue	MElightgreen	MElightyellow.pvalue	MEpink.pvalue	MEroyalblue.pvalue	MEgreen.pvalue	MEdarkgrey.pvalue	MEsalmon.pvalue	MEturquoise.pvalue	MEdarkorange.pvalue	MElightcyan.pvalue	MEtan.pvalue	MEbrown.pvalue	MEskyblue.pvalue	MEviolet.pvalue	MEpaleturquoise.pvalue	MEwhite.pvalue	MEsteelblue.pvalue	MEcyan.pvalue	MEdarkturquoise.pvalue	MEdarkgreen.pvalue	MEblue.pvalue	MElightgreen.pvalue
MElightyellow	1	0.65356	0.836582	0.164733	0.578348	0.508023	-0.183149	0.43157	0.00482679	-0.714806	-0.474714	-0.361829	0.2739	0.383528	-0.0940724	-0.0323129	-0.587445	-0.124756	0.47352	0.382409	0.00712042	0	0.00326593	1.51085e-05	0.513619	0.0119269	0.0313588	0.466958	0.0737259	0.984835	0.000856861	0.0465202	0.140095	0.271403	0.116151	0.710423	0.898717	0.0103632	0.621849	0.0471512	0.117309	0.97763
MEpink	0.65356	1	0.836776	-0.0696777	0.0114837	0.0823348	0.488689	0.792488	0.284162	-0.181028	0.226331	-0.0316152	0.39444	-0.204773	-0.429866	-0.467217	-0.848047	-0.305348	-0.047648	-0.438153	-0.672749	0.00326593	7.61361e-123	1.49752e-05	0.783525	0.963928	0.745339	0.0395996	8.80511e-05	0.253122	0.472219	0.36647	0.900893	0.105276	0.415015	0.0749987	0.0505918	8.77125e-06	0.217885	0.851076	0.0689566	0.00221828
MEroyalblue	0.836582	0.836776	1	0.390695	0.414124	0.588222	-0.0430425	0.459854	-0.124554	-0.45081	-0.257951	-0.426249	0.156061	-0.0428553	-0.543798	-0.258605	-0.865788	-0.523365	0.00590789	0.0246813	-0.470663	1.51085e-05	1.49752e-05	0	0.108923	0.0875363	0.0102377	0.865339	0.0548466	0.622418	0.0604356	0.301395	0.0777545	0.536322	0.86592	0.0196601	0.300127	3.4447e-06	0.0258187	0.981438	0.922559	0.048688
MEgreen	0.164733	-0.0696777	0.390695	1	0.307373	0.778507	-0.744772	-0.534559	-0.780561	-0.183686	-0.580571	-0.726271	-0.64205	-0.268342	-0.647354	0.116871	-0.281409	-0.619966	-0.385408	0.402046	-0.0458706	0.513619	0.783525	0.108923	1.16043e-126	0.214694	0.000141442	0.000391441	0.0222828	0.000132207	0.465628	0.0115285	0.000642413	0.00406865	0.281636	0.00368076	0.644202	0.257947	0.0060594	0.114223	0.0981411	0.856576
MEdarkgrey	0.578348	0.0114837	0.414124	0.307373	1	0.821484	-0.59916	-0.237091	-0.506055	-0.42605	-0.534855	-0.173232	0.338579	0.766592	0.243407	-0.0413562	-0.281039	-0.389503	0.296248	0.679761	0.193192	0.0119269	0.963928	0.0875363	0.214694	0	2.91278e-05	0.00859617	0.343495	0.0321311	0.0779089	0.0221947	0.491817	0.169336	0.000206485	0.330406	0.870572	0.2586	0.110102	0.232608	0.00191273	0.442439
MEsalmon	0.508023	0.0823348	0.588222	0.778507	0.821484	1	-0.745826	-0.378637	-0.762422	-0.357216	-0.6225	-0.523673	-0.10264	0.291203	-0.29188	-0.0387129	-0.457057	-0.690226	-0.0861607	0.584359	-0.0277725	0.0313588	0.745339	0.0102377	0.000141442	2.91278e-05	0	0.000380089	0.121274	0.00023452	0.145596	0.00579729	0.0257162	0.685275	0.241037	0.239894	0.878785	0.0565316	0.00152199	0.733903	0.010874	0.912893
MEturquoise	-0.183149	0.488689	-0.0430425	-0.744772	-0.59916	-0.745826	1	0.765245	0.767101	0.355719	0.80646	0.554956	0.47046	-0.334654	0.0051285	-0.365398	-0.153247	0.229527	-0.0871537	-0.871707	-0.550567	0.466958	0.0395996	0.865339	0.000391441	0.00859617	0.000380089	2.97071e-124	0.00021521	0.000203266	0.147414	5.28571e-05	0.0168236	0.0487986	0.17465	0.983887	0.135939	0.543786	0.359559	0.730943	2.44859e-06	0.0178978
MEdarkorange	0.43157	0.792488	0.459854	-0.534559	-0.237091	-0.378637	0.765245	1	0.799523	-0.264865	0.295668	0.089097	0.42786	-0.141801	-0.144073	-0.108951	-0.372276	0.245142	0.328279	-0.491655	-0.404907	0.0737259	8.80511e-05	0.0548466	0.0222828	0.343495	0.121274	0.00021521	0	6.84333e-05	0.288158	0.233566	0.725161	0.0765182	0.574614	0.568436	0.666949	0.128174	0.326864	0.18352	0.0382382	0.0955491
MElightcyan	0.00482679	0.284162	-0.124554	-0.780561	-0.506055	-0.762422	0.767101	0.799523	1	-0.186678	0.301343	0.19755	0.240991	-0.112035	0.167521	0.252458	0.242614	0.718409	0.50726	-0.40858	0.00864411	0.984835	0.253122	0.622418	0.000132207	0.0321311	0.00023452	0.000203266	6.84333e-05	0	0.458266	0.224289	0.432011	0.335379	0.658055	0.506417	0.312165	0.332033	0.000783865	0.0316564	0.0922949	0.972844
MEtan	-0.714806	-0.181028	-0.45081	-0.183686	-0.42605	-0.357216	0.355719	-0.264865	-0.186678	1	0.81085	0.669069	0.152155	-0.3269	0.0632312	-0.623225	-0.014141	-0.291237	-0.771971	-0.644882	-0.457631	0.000856861	0.472219	0.0604356	0.465628	0.0779089	0.145596	0.147414	0.288158	0.458266	0	4.46501e-05	0.00239407	0.546694	0.185476	0.803162	0.005724	0.955588	0.240978	0.000174543	0.00385762	0.0561832
MEbrown	-0.474714	0.226331	-0.257951	-0.580571	-0.534855	-0.6225	0.80646	0.295668	0.301343	0.81085	1	0.8219	0.492399	-0.302118	0.111549	-0.70348	-0.176329	-0.0881404	-0.518448	-0.895382	-0.62429	0.0465202	0.36647	0.301395	0.0115285	0.0221947	0.00579729	5.28571e-05	0.233566	0.224289	4.46501e-05	0	2.86295e-05	0.0379024	0.22304	0.659456	0.00112432	0.483986	0.728006	0.027504	5.17257e-07	0.00561773
MEskyblue	-0.361829	-0.0316152	-0.426249	-0.726271	-0.173232	-0.523673	0.554956	0.089097	0.19755	0.669069	0.8219	1	0.730857	0.255458	0.628535	-0.643381	0.0237016	0.0814052	-0.192374	-0.495658	-0.216958	0.140095	0.900893	0.0777545	0.000642413	0.491817	0.0257162	0.0168236	0.725161	0.432011	0.00239407	2.86295e-05	0	0.000570269	0.306256	0.00520987	0.00396833	0.925625	0.748126	0.444412	0.0364581	0.387169
MEviolet	0.2739	0.39444	0.156061	-0.64205	0.338579	-0.10264	0.47046	0.42786	0.240991	0.152155	0.492399	0.730857	1	0.569096	0.543048	-0.61291	-0.364344	-0.078892	0.156005	-0.253237	-0.295002	0.271403	0.105276	0.536322	0.00406865	0.169336	0.685275	0.0487986	0.0765182	0.335379	0.546694	0.0379024	0.000570269	0	0.013705	0.0198637	0.00684042	0.137157	0.755674	0.536469	0.310625	0.234672
MEpaleturquoise	0.383528	-0.204773	-0.0428553	-0.268342	0.766592	0.291203	-0.334654	-0.141801	-0.112035	-0.3269	-0.302118	0.255458	0.569096	1	0.794163	0.0344136	0.13029	0.163922	0.603318	0.627599	0.515634	0.116151	0.415015	0.86592	0.281636	0.000206485	0.241037	0.17465	0.574614	0.658055	0.185476	0.22304	0.306256	0.013705	1.16043e-126	8.29927e-05	0.892168	0.606348	0.515721	0.00803091	0.00529769	0.0285062
MEwhite	-0.0940724	-0.429866	-0.543798	-0.647354	0.243407	-0.29188	0.0051285	-0.144073	0.167521	0.0632312	0.111549	0.628535	0.543048	0.794163	1	0.00743681	0.480938	0.507558	0.493274	0.292465	0.565344	0.710423	0.0749987	0.0196601	0.00368076	0.330406	0.239894	0.983887	0.568436	0.506417	0.803162	0.659456	0.00520987	0.0198637	8.29927e-05	2.97071e-124	0.976636	0.0433329	0.0315399	0.0375105	0.23891	0.0144837
MEsteelblue	-0.0323129	-0.467217	-0.258605	0.116871	-0.0413562	-0.0387129	-0.365398	-0.108951	0.252458	-0.623225	-0.70348	-0.643381	-0.61291	0.0344136	0.00743681	1	0.694865	0.612872	0.6232	0.561994	0.72355	0.898717	0.0505918	0.300127	0.644202	0.870572	0.878785	0.135939	0.666949	0.312165	0.005724	0.00112432	0.00396833	0.00684042	0.892168	0.976636	0	0.00137135	0.0068449	0.00572653	0.015208	0.00068873
MEcyan	-0.587445	-0.848047	-0.865788	-0.281409	-0.281039	-0.457057	-0.153247	-0.372276	0.242614	-0.014141	-0.176329	0.0237016	-0.364344	0.13029	0.480938	0.694865	1	0.735805	0.37999	0.303292	0.756626	0.0103632	8.77125e-06	3.4447e-06	0.257947	0.2586	0.0565316	0.543786	0.128174	0.332033	0.955588	0.483986	0.925625	0.137157	0.606348	0.0433329	0.00137135	0	0.000500154	0.119842	0.221157	0.000278771
MEdarkturquoise	-0.124756	-0.305348	-0.523365	-0.619966	-0.389503	-0.690226	0.229527	0.245142	0.718409	-0.291237	-0.0881404	0.0814052	-0.078892	0.163922	0.507558	0.612872	0.735805	1	0.714095	0.142151	0.668146	0.621849	0.217885	0.0258187	0.0060594	0.110102	0.00152199	0.359559	0.326864	0.000783865	0.240978	0.728006	0.748126	0.755674	0.515721	0.0315399	0.0068449	0.000500154	0	0.000871924	0.573659	0.00243992
MEdarkgreen	0.47352	-0.047648	0.00590789	-0.385408	0.296248	-0.0861607	-0.0871537	0.328279	0.50726	-0.771971	-0.518448	-0.192374	0.156005	0.603318	0.493274	0.6232	0.37999	0.714095	1	0.557185	0.682969	0.0471512	0.851076	0.981438	0.114223	0.232608	0.733903	0.730943	0.18352	0.0316564	0.000174543	0.027504	0.444412	0.536469	0.00803091	0.0375105	0.00572653	0.119842	0.000871924	0	0.0162981	0.00178503
MEblue	0.382409	-0.438153	0.0246813	0.402046	0.679761	0.584359	-0.871707	-0.491655	-0.40858	-0.644882	-0.895382	-0.495658	-0.253237	0.627599	0.292465	0.561994	0.303292	0.142151	0.557185	1	0.789459	0.117309	0.0689566	0.922559	0.0981411	0.00191273	0.010874	2.44859e-06	0.0382382	0.0922949	0.00385762	5.17257e-07	0.0364581	0.310625	0.00529769	0.23891	0.015208	0.221157	0.573659	0.0162981	2.97071e-124	9.7859e-05
MElightgreen	0.00712042	-0.672749	-0.470663	-0.0458706	0.193192	-0.0277725	-0.550567	-0.404907	0.00864411	-0.457631	-0.62429	-0.216958	-0.295002	0.515634	0.565344	0.72355	0.756626	0.668146	0.682969	0.789459	1	0.97763	0.00221828	0.048688	0.856576	0.442439	0.912893	0.0178978	0.0955491	0.972844	0.0561832	0.00561773	0.387169	0.234672	0.0285062	0.0144837	0.00068873	0.000278771	0.00243992	0.00178503	9.7859e-05	1.16043e-126
