# Supplementary material for: Comparative transcriptome analysis of male and female flowers in Spinacia oleracea L
Source: BMC Genomics. 2020 Dec 1;21:850. doi: 10.1186/s12864-020-07277-4 (PMC7708156; doi:10.1186/s12864-020-07277-4)
Supplement: Supplementary file 7 — Additional file 7. List of genes in female and male network. [file 12864_2020_7277_MOESM7_ESM.xlsx]

## Sheet: a.Female network nodes
a. Female network nodes
ID	Connectivity	log2[FC(M03/FNS)]	log2[FC(M05/FNB)]	log2[FC(M10/FYS)]	Symbol	Description
Gene005140	1217.92	-2.37667	-2.1708	-2.01263	WRKY23	probable WRKY transcription factor 23
Spo13165	1211.08	-4.34062	-4.07062	-2.99922	AP1	MADS-box transcription factor
Spo22565	1207.2	-1.50459	-1.68055	-1.35885	DOF3.6	Dof zinc finger protein
Spo18036	1198.28	-4.17428	-4.04289	-3.14915	CAL	MADS-box transcription factor
Gene006949	1196.59	-2.46282	-2.19277	-1.59132	CYCD3-3	cyclin-D3-3-like; K14505 cyclin D3, plant
Spo15561	1193.55	-3.02035	-2.79398	-1.97201	YAB5	YABBY-like transcription factor PROLONGATA
Gene000699	1192.68	-1.41911	-1.35677	-1.14035	ATHB-8	homeobox-leucine zipper protein ATHB-8-like; K09338 homeobox-leucine zipper protein
Spo07554	1175.69	-2.34162	-2.36544	-2.08925	BOP2	Ankyrin repeat family protein / BTB/POZ domain-containing protein
Spo08036	1173.45	-2.1212	-2.67202	-2.06373	Os01g0234100	AP2/B3-like transcriptional factor family protein, putative
Spo15512	1167.86	-2.77201	-2.71094	-1.83835	BHLH51	basic helix-loop-helix (bHLH) DNA-binding superfamily protein
Spo24877	1164.75	-2.89893	-2.66219	-2.43018	GAST1	Gibberellin-regulated protein 6 (GAST1 protein homolog 6) (Precursor)
Spo13094	1156.62	-2.01937	-1.714	-1.63401	NPR5	Ankyrin repeat family protein / BTB/POZ domain-containing protein
Spo10784	1136.66	-1.70647	-1.50905	-1.28102	APL	Myb-like transcription factor family protein
Spo20934	1128.86	-3.41544	-3.50367	-2.78932	MYB86	Myb domain protein 55
Spo22903	1115.18	-2.38469	-2.12552	-1.86791	YAB2	YABBY-like transcription factor GRAMINIFOLIA
Spo23478	1084.09	-2.30583	-2.47547	-1.6777	YAB1	YABBY protein
Spo19488	1082.17	-1.42525	-1.1394	-1.10545	PYL9	Abscisic acid receptor PYL9 (ABI1-binding protein 4) (PYR1-like protein 9) (Regulatory components of ABA receptor 1)
Gene005515	1082	-1.94497	-2.22176	-1.30563	CALA	truncated transcription factor CAULIFLOWER A; K09264 MADS-box transcription factor, plant
Spo05053	1080.68	-1.69463	-2.08035	-1.60652	ERF003	Ethylene-responsive transcription factor
Spo06856	1076.58	-2.19762	-1.52412	-1.3679	CMB1	MADS-box transcription factor
Spo21065	1067.9	-1.84753	-1.89555	-1.23158	LAX5	Auxin transporter-like protein 3
Spo03828	1058.74	-1.73313	-2.06121	-1.13477	MYB21	Myb domain protein 62, putative
Spo15184	1039.02	-1.4618	-1.43884	-1.04928	BLH9	BEL1-like homeodomain protein 9
Spo04911	1038.9	-1.46319	-1.16939	-1.21898	NAC083	NAC domain-containing protein, putative
Spo23023	1034.96	-3.76486	-3.69284	-2.36689	LBD36	LOB domain-containing protein 6 (Protein ASYMMETRIC LEAVES 2)
Spo00724	1031.07	-1.28913	-1.19338	-1.02301	SCL28	GRAS family protein
Spo08642	1026.72	2.14521	2.52774	1.16174	ZAT9	Zinc finger family protein
Spo11427	1003.33	-1.30464	-1.31353	-1.04172	--	C2H2-like zinc finger protein
Spo19252	958.077	-1.66912	-1.09271	-1.08968	DOF5.6	Dof zinc finger protein
Spo06836	929.443	-3.51362	-3.41926	-3.05114	LBD4	LOB domain-containing protein, putative
Spo12352	895.537	-1.38255	-1.8985	-1.34175	APL	Myb family transcription factor-related protein
Spo07147	846.652	-3.42219	-3.73276	-2.11548	ZFP6	Zinc finger family protein
Gene001630	821.019	3.51559	5.9542	F=0	BHLH91	transcription factor bHLH91-like
Spo13085	819.037	-1.49996	-1.45673	-1.22758	BHLH68	basic helix-loop-helix (bHLH) DNA-binding superfamily protein
Spo03155	790.207	-3.73065	-4.41297	-2.13353	BHLH75	Transcription factor bHLH137 (Basic helix-loop-helix protein 137) (AtbHLH137) (bHLH 137) (Transcription factor EN 89) (bHLH transcription factor bHLH137)
Gene000439	773.142	-2.46815	-2.19975	-1.0952	BLH9	BEL1-like homeodomain protein 9
Spo09540	719.63	-1.89452	-1.82143	-1.87152	CYCD3-3	Cyclin D3
XLOC_008962	633.85	5.05166	F=0	F=0	NAM-1	XP_019157746.1 PREDICTED: NAC transcription factor 32-like [Ipomoea nil]
Gene003405	615.597	-3.64246	-4.04174	-1.37458	BHLH75	transcription factor bHLH75-like
Spo16987	577.139	4.73426	4.50098	1.49367	NAC056	NAC domain-containing protein, putative
Spo10951	378.665	-8.60562	-1.80872	-2.43134	AGO5	Protein argonaute
Spo10951	378.665	-8.60562	-1.80872	-2.43134	AGO5	Protein argonaute

## Sheet: b.Male network nodes
b. Male network nodes
ID	Connectivity	log2[FC(M03/FNS)]	log2[FC(M05/FNB)]	log2[FC(M10/FYS)]	Symbol	Description
Gene000891	903.442	8.89815	9.05278	10.7258	MES3	salicylic acid-binding protein 2-like
Spo00735	888.708	1.94209	2.6772	2.62632	UGE1	UDP-glucose 4-epimerase family protein
Spo05750	887.119	5.32082	4.2829	4.35769	At2g39540	Gibberellin-regulated protein 8 (GAST1 protein homolog 8) (Precursor)
Spo13853	875.896	1.20861	2.60261	3.13912	GLK1	G2-like transcription factor
Gene006042	859.929	2.4139	2.58347	2.24171	DOF3.5	dof zinc finger protein DOF2.1-like
Spo00708	853.061	1.89796	2.2772	1.83041	UGE1	UDP-glucose 4-epimerase family protein
Spo05540	846.999	6.75331	11.083	12.0266	LBD20	LOB domain-containing protein 6 (Protein ASYMMETRIC LEAVES 2)
Spo11619	834.312	2.92645	4.2876	2.24858	SHN3	Ethylene-responsive transcription factor
Spo22035	831.217	2.75774	3.25634	6.34814	MADS27	Agamous MADS-box transcription factor
Spo15377	825.732	4.836	7.71785	9.20329	PMADS2	MADS box transcription factor
Spo08103	803.605	-1.56164	-2.06914	-1.97262	GASA6	Gibberellin-regulated protein 6 (GAST1 protein homolog 6) (Precursor)
Spo13648	796.533	-1.16187	-1.65393	-1.84285	HSFB4	Heat stress transcription factor B-4
Spo26037	788.627	-1.41939	-1.68017	-1.97016	DOF4.6	Dof zinc finger protein
Spo16582	781.822	3.0054	7.60177	6.07253	RAX2	Myb domain protein 84, putative
Spo15140	762.042	1.59418	1.55141	1.89887	ARR9	Two-component response regulator
Spo26928	761.208	1.05456	1.49417	1.32201	KNAT7	KNOTTED-like homeobox of 7
Spo15378	758.692	4.16137	6.93472	9.14035	PMADS2	MADS-box transcription factor
Spo12277	753.695	8.51603	F=0	9.85671	PR1B1	CAP (Cysteine-rich secretory proteins, Antigen 5, and Pathogenesis-related 1 protein) superfamily protein
Spo04948	752.96	1.58168	1.56888	1.67698	--	WRKY transcription factor-like protein
Spo23858	748.564	4.52813	2.14319	3.76988	At3g43660	Vacuolar iron transporter homolog 2 (Protein NODULIN-LIKE 2)
Spo22214	743.71	5.44708	8.82972	3.37391	WIN1	Ethylene-responsive transcription factor
Spo01215	743.203	F=0	10.1513	4.25407	MYB5	MYB family protein
Spo04202	737.567	5.41749	6.10348	7.05512	MYB44	Myb domain protein 73
Spo19297	730.391	3.02096	2.77113	3.44983	GH3.1	Probable indole-3-acetic acid-amido synthetase GH3.8 (6.3.2.-) (Auxin-responsive GH3-like protein 8) (OsGH3-8)
Spo02758	729.52	1.19813	1.21422	1.99325	At3g50808	PLATZ transcription factor family protein
Gene005514	723.19	-2.52653	-2.54323	-2.46234	FBP2	MADS-box protein CMB1-like
Spo21495	692.666	1.17516	1.69514	2.04427	GAPB	Glyceraldehyde-3-phosphate dehydrogenase (1.2.1.-)
Spo22806	683.708	7.41641	6.06081	5.19673	NAC025	NAC domain containing protein 25
Spo07285	667.99	2.22944	1.07384	3.08226	--	Jasmonate-induced protein
Spo18156	663.467	1.93971	2.70125	2.0821	HEI10	Zinc finger, C3HC4 type (RING finger) protein
Spo16511	625.996	2.86076	2.97982	2.93534	DOF3.7	Dof zinc finger protein
Spo09943	619.946	1.46804	1.14299	1.36742	APD1	Ethylene-responsive transcription factor-like protein
Spo01332	613.775	1.31316	1.54408	2.32193	RAD	Myb family transcription factor family protein
Spo20053	611.361	1.32525	1.92622	1.36095	ASR3	Abscisic stress-ripening protein 1
Spo21805	575.481	3.26453	3.53622	3.95756	NAC043	NAC domain-containing protein 43
Gene010338	552.884	1.92048	2.77031	3.36579	GLK1	probable transcription factor GLK1
Spo24520	483.11	5.37568	F=0	4.55859	PR1B1	CAP (Cysteine-rich secretory proteins, Antigen 5, and Pathogenesis-related 1 protein) superfamily protein

## Sheet: c.Network edges
c. Network nodes
Female network edges				Male network edges
Source	Target	Weight		Source	Target	Weight
Gene000439	Spo24877	0.439607		Gene000891	Spo08103	0.507357
Gene000439	Spo15561	0.43929		Gene000891	Gene005514	0.503876
Gene000439	Gene006949	0.434935		Gene000891	Spo13853	0.490897
Gene000439	Gene005140	0.430408		Gene000891	Spo12277	0.488272
Gene000439	Spo24276	0.425187		Gene000891	Spo05540	0.486807
Gene000439	Spo22565	0.424553		Gene000891	Spo01215	0.484714
Gene000439	Spo10784	0.420393		Gene000891	Spo15378	0.484002
Gene000439	Spo15512	0.418877		Gene000891	Spo00735	0.483054
Gene000439	Spo18036	0.417649		Gene000891	Spo02758	0.482839
Gene000439	Spo07554	0.416215		Gene000891	Spo00708	0.482199
Gene000439	Gene005230	0.413134		Gene000891	Spo05750	0.480059
Gene000439	Spo04911	0.412691		Gene000891	Spo22035	0.478126
Gene000439	Gene000699	0.412119		Gene000891	Gene006042	0.478003
Gene000439	Spo19488	0.409833		Gene000891	Spo21495	0.47783
Gene000439	Gene003818	0.408852		Gene000891	Spo16582	0.477155
Gene000439	Spo03828	0.4059		Gene000891	Spo26037	0.475171
Gene000439	Spo22903	0.401079		Gene000891	Spo18156	0.474904
Gene000439	Spo13165	0.400454		Gene000891	Spo13648	0.473929
Gene000439	Spo06856	0.395127		Gene000891	Spo11619	0.473823
Gene000439	Spo20934	0.387637		Gene000891	Spo15140	0.471073
Gene000439	Spo11427	0.38669		Gene000891	Spo15377	0.470531
Gene000439	Spo08036	0.381797		Gene000891	Spo23858	0.470063
Gene000439	Spo13094	0.378336		Gene000891	Gene010338	0.469751
Gene000439	Spo08642	0.363401		Gene000891	Spo19297	0.469702
Gene000439	Spo21065	0.351739		Gene000891	Spo22806	0.467753
Gene000439	Spo05053	0.349392		Gene000891	Spo04202	0.467557
Gene000439	Spo23478	0.337688		Gene000891	Spo22214	0.467058
Gene000439	Spo13085	0.335777		Gene000891	Spo26928	0.467032
Gene000439	Spo12352	0.324546		Gene000891	Spo04948	0.465721
Gene000439	Spo06836	0.322672		Gene000891	Spo07285	0.464527
Gene000439	Spo00724	0.319171		Gene000891	Spo16511	0.461928
Gene000439	Gene005515	0.314045		Gene000891	Spo20053	0.461579
Gene000439	Gene001630	0.308018		Gene000891	Spo21805	0.458929
Gene000439	Spo19252	0.305536		Gene000891	Spo01332	0.453233
Gene000439	Spo15184	0.299833		Gene000891	Spo09943	0.451792
Gene000439	Spo10951	0.298066		Gene000891	Spo24520	0.445268
Gene000439	Spo23023	0.291407		Gene005514	Spo15378	0.513582
Gene000439	Spo03155	0.279644		Gene005514	Spo04202	0.513378
Gene000439	Gene003405	0.271731		Gene005514	Spo08103	0.512083
Gene000439	XLOC_008962	0.261213		Gene005514	Spo26037	0.510211
Gene000439	Spo07147	0.259639		Gene005514	Spo15377	0.509446
Gene000439	Spo16987	0.25469		Gene005514	Spo16582	0.506399
Gene000439	Spo09540	0.247188		Gene005514	Spo04948	0.506222
Gene000699	Spo24877	0.481009		Gene005514	Spo16511	0.503908
Gene000699	Gene006949	0.473841		Gene005514	Spo22035	0.503801
Gene000699	Spo22565	0.471368		Gene005514	Spo00708	0.503742
Gene000699	Spo18036	0.469842		Gene005514	Spo13648	0.502977
Gene000699	Gene005140	0.467828		Gene005514	Spo00735	0.502519
Gene000699	Spo15561	0.467066		Gene005514	Spo01332	0.4999
Gene000699	Gene003818	0.465967		Gene005514	Spo15140	0.498997
Gene000699	Gene005230	0.459777		Gene005514	Spo11619	0.498612
Gene000699	Spo15512	0.455991		Gene005514	Spo23858	0.496631
Gene000699	Spo22903	0.454301		Gene005514	Spo20053	0.496187
Gene000699	Spo07554	0.45384		Gene005514	Spo26928	0.492961
Gene000699	Spo15184	0.451813		Gene005514	Spo09943	0.492653
Gene000699	Spo04911	0.451509		Gene005514	Spo05750	0.492568
Gene000699	Spo23478	0.45064		Gene005514	Gene010338	0.484037
Gene000699	Spo10784	0.450268		Gene005514	Spo19297	0.483847
Gene000699	Spo21065	0.449545		Gene005514	Spo22214	0.478979
Gene000699	Spo13165	0.448838		Gene005514	Spo13853	0.478611
Gene000699	Spo19252	0.446652		Gene005514	Spo02758	0.471345
Gene000699	Gene005515	0.445804		Gene005514	Gene006042	0.469381
Gene000699	Spo13094	0.445339		Gene005514	Spo12277	0.467893
Gene000699	Spo24276	0.444423		Gene005514	Spo18156	0.466994
Gene000699	Spo19488	0.443785		Gene005514	Spo22806	0.4664
Gene000699	Spo23023	0.442935		Gene005514	Spo01215	0.465113
Gene000699	Spo00724	0.442566		Gene005514	Spo21495	0.463516
Gene000699	Spo20934	0.442523		Gene005514	Spo05540	0.457653
Gene000699	Spo08036	0.440308		Gene005514	Spo24520	0.454458
Gene000699	Spo06856	0.440009		Gene005514	Spo07285	0.449023
Gene000699	Spo05053	0.439186		Gene005514	Spo21805	0.436637
Gene000699	Spo11427	0.437692		Gene006042	Spo08103	0.485014
Gene000699	Spo03828	0.435816		Gene006042	Spo00708	0.478124
Gene000699	Spo16987	0.432117		Gene006042	Spo11619	0.462876
Gene000699	Gene003405	0.430319		Gene006042	Spo00735	0.461883
Gene000699	Spo03155	0.428405		Gene006042	Spo15377	0.453937
Gene000699	Spo07147	0.423914		Gene006042	Spo15378	0.45152
Gene000699	Spo08642	0.415977		Gene006042	Spo26037	0.445376
Gene000699	Spo06836	0.409842		Gene006042	Spo04202	0.439444
Gene000699	Spo13085	0.408496		Gene006042	Spo05750	0.434595
Gene000699	Spo09540	0.408405		Gene006042	Spo13648	0.432062
Gene000699	Spo10951	0.405451		Gene006042	Spo05540	0.428857
Gene000699	Spo12352	0.402305		Gene006042	Spo04948	0.423596
Gene000699	XLOC_008962	0.388592		Gene006042	Spo16582	0.423443
Gene000699	Gene001630	0.384859		Gene006042	Spo22035	0.423421
Gene001630	Gene003818	0.479452		Gene006042	Spo01215	0.417917
Gene001630	Spo22903	0.47899		Gene006042	Spo21805	0.417711
Gene001630	Spo24877	0.47701		Gene006042	Spo12277	0.415886
Gene001630	Spo18036	0.47184		Gene006042	Spo02758	0.41276
Gene001630	Spo04911	0.46792		Gene006042	Spo13853	0.408406
Gene001630	Gene006949	0.466617		Gene006042	Spo07285	0.407025
Gene001630	Spo20934	0.455566		Gene006042	Spo22806	0.404203
Gene001630	Spo22565	0.451479		Gene006042	Spo26928	0.401403
Gene001630	Spo15512	0.433336		Gene006042	Spo18156	0.400483
Gene001630	Gene005140	0.432111		Gene006042	Spo21495	0.400459
Gene001630	Spo19488	0.430245		Gene006042	Spo22214	0.395085
Gene001630	Spo15561	0.425492		Gene006042	Spo15140	0.394931
Gene001630	Spo12352	0.421923		Gene006042	Spo19297	0.390623
Gene001630	Spo08642	0.420758		Gene006042	Spo23858	0.384539
Gene001630	Spo06836	0.420233		Gene006042	Spo24520	0.380215
Gene001630	Gene005230	0.417371		Gene006042	Spo09943	0.37967
Gene001630	Spo09540	0.414837		Gene006042	Spo20053	0.370406
Gene001630	Spo13085	0.412991		Gene006042	Gene010338	0.369578
Gene001630	Spo07554	0.406851		Gene006042	Spo16511	0.361358
Gene001630	XLOC_008962	0.403512		Gene006042	Spo01332	0.336187
Gene001630	Spo10784	0.400854		Gene010338	Spo08103	0.488997
Gene001630	Spo00724	0.395434		Gene010338	Spo00708	0.470384
Gene001630	Spo13094	0.393411		Gene010338	Spo26037	0.461479
Gene001630	Spo08036	0.392705		Gene010338	Spo15378	0.457892
Gene001630	Spo05053	0.387242		Gene010338	Spo00735	0.456601
Gene001630	Spo13165	0.382598		Gene010338	Spo04202	0.443194
Gene001630	Spo07147	0.368931		Gene010338	Spo11619	0.442276
Gene001630	Spo24276	0.364643		Gene010338	Spo15377	0.441431
Gene001630	Spo11427	0.364473		Gene010338	Spo13648	0.433446
Gene001630	Spo06856	0.363987		Gene010338	Spo16582	0.431751
Gene001630	Spo15184	0.359487		Gene010338	Spo22035	0.411469
Gene001630	Spo19252	0.349526		Gene010338	Spo09943	0.40293
Gene001630	Spo16987	0.349124		Gene010338	Spo04948	0.400951
Gene001630	Spo23023	0.348735		Gene010338	Spo05750	0.394133
Gene001630	Gene005515	0.347778		Gene010338	Spo26928	0.361567
Gene001630	Spo03828	0.341067		Gene010338	Spo15140	0.360259
Gene001630	Spo10951	0.334513		Gene010338	Spo13853	0.360137
Gene001630	Spo03155	0.322898		Gene010338	Spo23858	0.351891
Gene001630	Spo23478	0.319558		Gene010338	Spo01332	0.341832
Gene001630	Spo21065	0.310501		Gene010338	Spo16511	0.337773
Gene001630	Gene003405	0.302305		Gene010338	Spo21495	0.322995
Gene003405	Spo13165	0.443028		Gene010338	Spo20053	0.321798
Gene003405	Spo18036	0.438055		Gene010338	Spo05540	0.320688
Gene003405	Gene005230	0.437611		Gene010338	Spo18156	0.317654
Gene003405	Gene005140	0.435641		Gene010338	Spo01215	0.314145
Gene003405	Gene006949	0.434993		Gene010338	Spo22214	0.313555
Gene003405	Spo22565	0.433414		Gene010338	Spo12277	0.311338
Gene003405	Spo15561	0.430095		Gene010338	Spo19297	0.307225
Gene003405	Spo08036	0.423798		Gene010338	Spo02758	0.295146
Gene003405	Spo15512	0.421935		Gene010338	Spo22806	0.267994
Gene003405	Spo07554	0.421307		Gene010338	Spo07285	0.265908
Gene003405	Spo24877	0.417343		Gene010338	Spo21805	0.26367
Gene003405	Spo13094	0.415525		Gene010338	Spo24520	0.242734
Gene003405	Spo20934	0.413478		Spo00708	Spo08103	0.505807
Gene003405	Spo24276	0.410331		Spo00708	Spo12277	0.485104
Gene003405	Spo22903	0.40901		Spo00708	Spo01215	0.483038
Gene003405	Gene003818	0.407483		Spo00708	Spo00735	0.48288
Gene003405	Spo23478	0.406488		Spo00708	Spo13853	0.482446
Gene003405	Spo10784	0.404279		Spo00708	Spo11619	0.480521
Gene003405	Gene005515	0.400798		Spo00708	Spo05540	0.47994
Gene003405	Spo21065	0.399184		Spo00708	Spo16582	0.478816
Gene003405	Spo05053	0.389596		Spo00708	Spo15378	0.478487
Gene003405	Spo19488	0.383466		Spo00708	Spo18156	0.478227
Gene003405	Spo23023	0.383334		Spo00708	Spo05750	0.478002
Gene003405	Spo08642	0.381696		Spo00708	Spo13648	0.475495
Gene003405	Spo06856	0.381167		Spo00708	Spo21495	0.475233
Gene003405	Spo15184	0.380181		Spo00708	Spo22035	0.474431
Gene003405	Spo03828	0.378445		Spo00708	Spo02758	0.47392
Gene003405	Spo00724	0.370742		Spo00708	Spo15140	0.470777
Gene003405	Spo04911	0.370369		Spo00708	Spo15377	0.470011
Gene003405	Spo11427	0.356361		Spo00708	Spo04948	0.468969
Gene003405	Spo19252	0.344539		Spo00708	Spo23858	0.468808
Gene003405	Spo06836	0.340725		Spo00708	Spo26928	0.468465
Gene003405	Spo12352	0.331998		Spo00708	Spo26037	0.467229
Gene003405	Spo07147	0.315191		Spo00708	Spo20053	0.466939
Gene003405	Spo03155	0.293211		Spo00708	Spo22214	0.465842
Gene003405	Spo13085	0.293199		Spo00708	Spo19297	0.465233
Gene003405	Spo09540	0.265666		Spo00708	Spo04202	0.463772
Gene003405	XLOC_008962	0.229155		Spo00708	Spo16511	0.463444
Gene003405	Spo16987	0.202577		Spo00708	Spo22806	0.460871
Gene003405	Spo10951	0.133302		Spo00708	Spo09943	0.457471
Gene003818	Spo24877	0.492066		Spo00708	Spo07285	0.452612
Gene003818	Spo12352	0.489943		Spo00708	Spo01332	0.4496
Gene003818	Spo20934	0.489835		Spo00708	Spo21805	0.448355
Gene003818	Spo18036	0.489347		Spo00708	Spo24520	0.439112
Gene003818	Spo06836	0.489047		Spo00735	Spo08103	0.50736
Gene003818	Spo22903	0.489007		Spo00735	Spo15378	0.483916
Gene003818	Spo22565	0.486947		Spo00735	Spo13853	0.47817
Gene003818	Gene006949	0.482348		Spo00735	Spo26037	0.476781
Gene003818	Spo13085	0.482256		Spo00735	Spo12277	0.475774
Gene003818	Spo05053	0.48221		Spo00735	Spo05540	0.473412
Gene003818	Spo09540	0.481803		Spo00735	Spo01215	0.471335
Gene003818	Spo08036	0.48177		Spo00735	Spo15377	0.470775
Gene003818	Spo04911	0.481606		Spo00735	Spo04202	0.467658
Gene003818	Spo15512	0.479876		Spo00735	Spo02758	0.466771
Gene003818	Spo00724	0.479615		Spo00735	Spo21495	0.46535
Gene003818	Spo08642	0.47916		Spo00735	Spo05750	0.463248
Gene003818	XLOC_008962	0.478641		Spo00735	Spo16582	0.462655
Gene003818	Gene005140	0.47821		Spo00735	Spo22035	0.461629
Gene003818	Gene005230	0.478109		Spo00735	Spo18156	0.460282
Gene003818	Spo19488	0.477155		Spo00735	Spo11619	0.458769
Gene003818	Spo13094	0.476568		Spo00735	Spo13648	0.45702
Gene003818	Spo07554	0.474913		Spo00735	Spo15140	0.452445
Gene003818	Spo15561	0.471434		Spo00735	Spo19297	0.451853
Gene003818	Spo13165	0.468454		Spo00735	Spo23858	0.451266
Gene003818	Spo10784	0.46748		Spo00735	Spo22806	0.450447
Gene003818	Spo11427	0.463703		Spo00735	Spo26928	0.44969
Gene003818	Spo07147	0.458784		Spo00735	Spo22214	0.449173
Gene003818	Spo15184	0.457906		Spo00735	Spo07285	0.447745
Gene003818	Spo06856	0.456211		Spo00735	Spo04948	0.447537
Gene003818	Gene005515	0.453634		Spo00735	Spo16511	0.444303
Gene003818	Spo24276	0.452181		Spo00735	Spo20053	0.44307
Gene003818	Spo23023	0.450997		Spo00735	Spo21805	0.442705
Gene003818	Spo19252	0.447402		Spo00735	Spo01332	0.438309
Gene003818	Spo03828	0.447251		Spo00735	Spo09943	0.43518
Gene003818	Spo16987	0.440571		Spo00735	Spo24520	0.427802
Gene003818	Spo23478	0.431873		Spo01215	Spo08103	0.484356
Gene003818	Spo03155	0.430007		Spo01215	Spo11619	0.466367
Gene003818	Spo21065	0.423721		Spo01215	Spo15377	0.44881
Gene003818	Spo10951	0.409993		Spo01215	Spo26037	0.44844
Gene005140	Spo24877	0.489916		Spo01215	Spo15378	0.446356
Gene005140	Gene006949	0.485536		Spo01215	Spo13648	0.435281
Gene005140	Spo18036	0.481725		Spo01215	Spo04202	0.434611
Gene005140	Spo22565	0.478971		Spo01215	Spo16582	0.433999
Gene005140	Spo08036	0.473155		Spo01215	Spo05750	0.432202
Gene005140	Spo13165	0.472398		Spo01215	Spo22035	0.425481
Gene005140	Spo13094	0.472396		Spo01215	Spo04948	0.413644
Gene005140	Spo05053	0.472068		Spo01215	Spo13853	0.397347
Gene005140	Gene005230	0.471325		Spo01215	Spo26928	0.390311
Gene005140	Spo22903	0.471117		Spo01215	Spo15140	0.385463
Gene005140	Spo00724	0.470085		Spo01215	Spo09943	0.385272
Gene005140	Spo07554	0.469924		Spo01215	Spo23858	0.374491
Gene005140	Spo15512	0.468713		Spo01215	Spo05540	0.372817
Gene005140	Spo15561	0.467747		Spo01215	Spo12277	0.356284
Gene005140	Gene005515	0.467675		Spo01215	Spo22214	0.352869
Gene005140	Spo19252	0.467556		Spo01215	Spo21495	0.344019
Gene005140	Spo23023	0.466034		Spo01215	Spo16511	0.34306
Gene005140	Spo10784	0.465413		Spo01215	Spo18156	0.342184
Gene005140	Spo15184	0.465171		Spo01215	Spo20053	0.340246
Gene005140	Spo20934	0.464803		Spo01215	Spo19297	0.338892
Gene005140	Spo06856	0.464453		Spo01215	Spo02758	0.336276
Gene005140	Spo04911	0.462549		Spo01215	Spo01332	0.331987
Gene005140	Spo24276	0.462087		Spo01215	Spo21805	0.326758
Gene005140	Spo19488	0.462063		Spo01215	Spo07285	0.322774
Gene005140	Spo08642	0.46098		Spo01215	Spo22806	0.316512
Gene005140	Spo23478	0.459035		Spo01215	Spo24520	0.291728
Gene005140	Spo11427	0.45649		Spo01332	Spo15378	0.495653
Gene005140	Spo07147	0.456236		Spo01332	Spo08103	0.494579
Gene005140	Spo03828	0.455759		Spo01332	Spo26037	0.478005
Gene005140	Spo06836	0.4557		Spo01332	Spo04202	0.472976
Gene005140	Spo21065	0.453195		Spo01332	Spo15377	0.472767
Gene005140	Spo03155	0.451915		Spo01332	Spo04948	0.42982
Gene005140	Spo09540	0.44987		Spo01332	Spo22035	0.427846
Gene005140	Spo13085	0.44722		Spo01332	Spo13648	0.422772
Gene005140	Spo12352	0.447		Spo01332	Spo11619	0.42216
Gene005140	Spo16987	0.442341		Spo01332	Spo16582	0.420332
Gene005140	XLOC_008962	0.434583		Spo01332	Spo05750	0.403434
Gene005140	Spo10951	0.425252		Spo01332	Spo15140	0.388433
Gene005230	Spo24877	0.489131		Spo01332	Spo26928	0.385554
Gene005230	Gene006949	0.483688		Spo01332	Spo23858	0.37584
Gene005230	Spo18036	0.481771		Spo01332	Spo09943	0.374247
Gene005230	Spo22565	0.478328		Spo01332	Spo16511	0.372554
Gene005230	Spo22903	0.469297		Spo01332	Spo19297	0.371895
Gene005230	Spo15561	0.468434		Spo01332	Spo13853	0.365503
Gene005230	Spo13094	0.462162		Spo01332	Spo24520	0.364889
Gene005230	Spo15184	0.46212		Spo01332	Spo22806	0.36372
Gene005230	Spo13165	0.461962		Spo01332	Spo22214	0.361065
Gene005230	Spo00724	0.461778		Spo01332	Spo20053	0.35653
Gene005230	Spo15512	0.461499		Spo01332	Spo07285	0.35646
Gene005230	Spo04911	0.461176		Spo01332	Spo02758	0.355984
Gene005230	Spo05053	0.459134		Spo01332	Spo21805	0.347371
Gene005230	Spo08036	0.459123		Spo01332	Spo05540	0.341782
Gene005230	Spo07554	0.458827		Spo01332	Spo12277	0.339429
Gene005230	Gene005515	0.45807		Spo01332	Spo21495	0.330619
Gene005230	Spo23023	0.456707		Spo01332	Spo18156	0.322795
Gene005230	Spo20934	0.456651		Spo02758	Spo08103	0.485585
Gene005230	Spo19252	0.45492		Spo02758	Spo15377	0.465952
Gene005230	Spo10784	0.45366		Spo02758	Spo15378	0.464422
Gene005230	Spo23478	0.452378		Spo02758	Spo26037	0.461133
Gene005230	Spo06856	0.450123		Spo02758	Spo11619	0.453682
Gene005230	Spo24276	0.449814		Spo02758	Spo04202	0.451221
Gene005230	Spo19488	0.44891		Spo02758	Spo05750	0.443189
Gene005230	Spo07147	0.447507		Spo02758	Spo13648	0.440543
Gene005230	Spo21065	0.447444		Spo02758	Spo22035	0.440262
Gene005230	Spo11427	0.446746		Spo02758	Spo04948	0.430817
Gene005230	Spo08642	0.443345		Spo02758	Spo16582	0.42582
Gene005230	Spo03828	0.442179		Spo02758	Spo15140	0.406981
Gene005230	Spo03155	0.440925		Spo02758	Spo26928	0.406137
Gene005230	Spo06836	0.439351		Spo02758	Spo23858	0.398836
Gene005230	Spo09540	0.438893		Spo02758	Spo13853	0.396942
Gene005230	Spo16987	0.436242		Spo02758	Spo09943	0.383158
Gene005230	Spo12352	0.43298		Spo02758	Spo22214	0.37469
Gene005230	Spo13085	0.432093		Spo02758	Spo19297	0.367516
Gene005230	XLOC_008962	0.417097		Spo02758	Spo05540	0.366826
Gene005230	Spo10951	0.410617		Spo02758	Spo16511	0.363743
Gene005515	Spo18036	0.470385		Spo02758	Spo21805	0.350665
Gene005515	Spo22565	0.47018		Spo02758	Spo20053	0.34853
Gene005515	Gene006949	0.469399		Spo02758	Spo07285	0.344878
Gene005515	Spo24877	0.461124		Spo02758	Spo22806	0.336578
Gene005515	Spo15561	0.457085		Spo02758	Spo12277	0.331925
Gene005515	Spo13165	0.450589		Spo02758	Spo21495	0.324751
Gene005515	Spo15512	0.450195		Spo02758	Spo18156	0.320044
Gene005515	Spo22903	0.448063		Spo02758	Spo24520	0.317832
Gene005515	Spo07554	0.44639		Spo04202	Spo08103	0.505854
Gene005515	Spo20934	0.446037		Spo04202	Spo15378	0.495169
Gene005515	Spo08036	0.444424		Spo04202	Spo26037	0.476442
Gene005515	Spo24276	0.434078		Spo04202	Spo15377	0.47603
Gene005515	Spo10784	0.433501		Spo04202	Spo22035	0.474621
Gene005515	Spo13094	0.432648		Spo04202	Spo04948	0.472096
Gene005515	Spo19488	0.422345		Spo04202	Spo16511	0.471327
Gene005515	Spo04911	0.420221		Spo04202	Spo15140	0.47023
Gene005515	Spo05053	0.408086		Spo04202	Spo16582	0.468962
Gene005515	Spo08642	0.40679		Spo04202	Spo23858	0.468365
Gene005515	Spo06856	0.405005		Spo04202	Spo13648	0.465667
Gene005515	Spo03155	0.401599		Spo04202	Spo05750	0.465135
Gene005515	Spo03828	0.401084		Spo04202	Spo26928	0.463658
Gene005515	Spo23023	0.392552		Spo04202	Spo19297	0.46291
Gene005515	Spo23478	0.392211		Spo04202	Spo20053	0.460446
Gene005515	Spo21065	0.389118		Spo04202	Spo11619	0.457537
Gene005515	Spo11427	0.383749		Spo04202	Spo13853	0.457117
Gene005515	Spo07147	0.383013		Spo04202	Spo22214	0.455554
Gene005515	Spo00724	0.380518		Spo04202	Spo22806	0.450758
Gene005515	Spo15184	0.377113		Spo04202	Spo09943	0.448255
Gene005515	Spo06836	0.374721		Spo04202	Spo24520	0.442503
Gene005515	Spo19252	0.369831		Spo04202	Spo07285	0.438909
Gene005515	Spo12352	0.36886		Spo04202	Spo12277	0.438864
Gene005515	Spo16987	0.353006		Spo04202	Spo05540	0.436072
Gene005515	Spo13085	0.337122		Spo04202	Spo21495	0.430623
Gene005515	Spo09540	0.336662		Spo04202	Spo18156	0.428812
Gene005515	XLOC_008962	0.29129		Spo04202	Spo21805	0.42764
Gene005515	Spo10951	0.290341		Spo04948	Spo08103	0.504797
Gene006949	Spo24877	0.495141		Spo04948	Spo15378	0.490638
Gene006949	Spo08642	0.493204		Spo04948	Spo15377	0.47503
Gene006949	Spo18036	0.491514		Spo04948	Spo26037	0.468837
Gene006949	Spo20934	0.490158		Spo04948	Spo11619	0.44713
Gene006949	Spo22903	0.490131		Spo04948	Spo19297	0.44622
Gene006949	Spo15512	0.488949		Spo04948	Spo15140	0.444507
Gene006949	Spo22565	0.486457		Spo04948	Spo22214	0.443197
Gene006949	Spo13094	0.485344		Spo04948	Spo23858	0.442938
Gene006949	Spo06836	0.484841		Spo04948	Spo22806	0.442858
Gene006949	Spo15561	0.484301		Spo04948	Spo26928	0.442484
Gene006949	Spo19488	0.483372		Spo04948	Spo05750	0.44087
Gene006949	Spo08036	0.483362		Spo04948	Spo24520	0.4396
Gene006949	Spo00724	0.483248		Spo04948	Spo16511	0.439181
Gene006949	Spo13165	0.483116		Spo04948	Spo22035	0.436774
Gene006949	Spo05053	0.482274		Spo04948	Spo20053	0.435621
Gene006949	Spo04911	0.481321		Spo04948	Spo07285	0.431226
Gene006949	Spo07554	0.480778		Spo04948	Spo21805	0.430679
Gene006949	Spo12352	0.479376		Spo04948	Spo13853	0.4304
Gene006949	Spo10784	0.477348		Spo04948	Spo13648	0.429786
Gene006949	Spo13085	0.476955		Spo04948	Spo16582	0.426691
Gene006949	Spo09540	0.476731		Spo04948	Spo05540	0.422247
Gene006949	Spo06856	0.476072		Spo04948	Spo12277	0.415245
Gene006949	Spo07147	0.47039		Spo04948	Spo18156	0.403281
Gene006949	Spo19252	0.469728		Spo04948	Spo09943	0.402691
Gene006949	Spo15184	0.469526		Spo04948	Spo21495	0.400777
Gene006949	Spo11427	0.468987		Spo05540	Spo08103	0.479774
Gene006949	Spo23023	0.468962		Spo05540	Spo11619	0.465072
Gene006949	Spo24276	0.464586		Spo05540	Spo15377	0.457536
Gene006949	XLOC_008962	0.463991		Spo05540	Spo26037	0.449687
Gene006949	Spo03828	0.462417		Spo05540	Spo15378	0.448844
Gene006949	Spo23478	0.452274		Spo05540	Spo05750	0.448083
Gene006949	Spo03155	0.447831		Spo05540	Spo13648	0.436926
Gene006949	Spo21065	0.444147		Spo05540	Spo22035	0.435499
Gene006949	Spo10951	0.435838		Spo05540	Spo16582	0.43201
Gene006949	Spo16987	0.431672		Spo05540	Spo13853	0.411814
Spo00724	Spo18036	0.486854		Spo05540	Spo26928	0.406078
Spo00724	Spo24877	0.484247		Spo05540	Spo15140	0.400398
Spo00724	Spo22565	0.479329		Spo05540	Spo23858	0.389806
Spo00724	Spo22903	0.473068		Spo05540	Spo21805	0.375377
Spo00724	Spo15561	0.462811		Spo05540	Spo12277	0.374843
Spo00724	Spo20934	0.46272		Spo05540	Spo09943	0.374554
Spo00724	Spo15512	0.461927		Spo05540	Spo22214	0.374467
Spo00724	Spo04911	0.454512		Spo05540	Spo07285	0.366972
Spo00724	Spo07554	0.450409		Spo05540	Spo19297	0.361519
Spo00724	Spo19488	0.441786		Spo05540	Spo22806	0.356323
Spo00724	Spo13165	0.440819		Spo05540	Spo21495	0.3562
Spo00724	Spo08036	0.43854		Spo05540	Spo16511	0.351558
Spo00724	Spo10784	0.438341		Spo05540	Spo18156	0.35027
Spo00724	Spo13094	0.434492		Spo05540	Spo20053	0.346964
Spo00724	Spo24276	0.424104		Spo05540	Spo24520	0.33439
Spo00724	Spo08642	0.423152		Spo05750	Spo08103	0.49972
Spo00724	Spo05053	0.40559		Spo05750	Spo15378	0.481942
Spo00724	Spo06856	0.402808		Spo05750	Spo15377	0.477663
Spo00724	Spo12352	0.397257		Spo05750	Spo26037	0.468656
Spo00724	Spo06836	0.394661		Spo05750	Spo11619	0.459136
Spo00724	Spo11427	0.391749		Spo05750	Spo07285	0.452286
Spo00724	Spo03828	0.390805		Spo05750	Spo21805	0.450688
Spo00724	Spo23023	0.383007		Spo05750	Spo22806	0.448797
Spo00724	Spo15184	0.382866		Spo05750	Spo13853	0.444305
Spo00724	Spo07147	0.381767		Spo05750	Spo19297	0.442449
Spo00724	Spo03155	0.375664		Spo05750	Spo22214	0.440769
Spo00724	Spo19252	0.370668		Spo05750	Spo24520	0.440383
Spo00724	Spo13085	0.37029		Spo05750	Spo22035	0.439479
Spo00724	Spo23478	0.368168		Spo05750	Spo13648	0.438315
Spo00724	Spo09540	0.367728		Spo05750	Spo12277	0.437411
Spo00724	Spo16987	0.366194		Spo05750	Spo15140	0.432322
Spo00724	Spo21065	0.35994		Spo05750	Spo23858	0.431891
Spo00724	XLOC_008962	0.332295		Spo05750	Spo16582	0.430981
Spo00724	Spo10951	0.317165		Spo05750	Spo26928	0.429801
Spo03155	Spo22565	0.453286		Spo05750	Spo20053	0.416573
Spo03155	Spo18036	0.453055		Spo05750	Spo16511	0.415248
Spo03155	Spo08036	0.444741		Spo05750	Spo21495	0.412659
Spo03155	Spo13165	0.443299		Spo05750	Spo18156	0.411592
Spo03155	Spo15561	0.435069		Spo05750	Spo09943	0.381312
Spo03155	Spo24877	0.430524		Spo07285	Spo15377	0.465225
Spo03155	Spo15512	0.430362		Spo07285	Spo08103	0.462312
Spo03155	Spo07554	0.428974		Spo07285	Spo15378	0.454165
Spo03155	Spo20934	0.427771		Spo07285	Spo26037	0.445849
Spo03155	Spo22903	0.423814		Spo07285	Spo22035	0.436785
Spo03155	Spo24276	0.417481		Spo07285	Spo11619	0.436571
Spo03155	Spo13094	0.416218		Spo07285	Spo13648	0.426139
Spo03155	Spo05053	0.409435		Spo07285	Spo15140	0.416864
Spo03155	Spo10784	0.406891		Spo07285	Spo26928	0.412414
Spo03155	Spo23478	0.398958		Spo07285	Spo23858	0.412054
Spo03155	Spo08642	0.395617		Spo07285	Spo16582	0.405881
Spo03155	Spo21065	0.390872		Spo07285	Spo22214	0.393298
Spo03155	Spo19488	0.390396		Spo07285	Spo13853	0.392936
Spo03155	Spo23023	0.384788		Spo07285	Spo19297	0.387054
Spo03155	Spo04911	0.383756		Spo07285	Spo16511	0.362342
Spo03155	Spo03828	0.382544		Spo07285	Spo09943	0.355233
Spo03155	Spo06856	0.381673		Spo07285	Spo22806	0.348526
Spo03155	Spo15184	0.368575		Spo07285	Spo20053	0.343697
Spo03155	Spo06836	0.359729		Spo07285	Spo21805	0.328672
Spo03155	Spo11427	0.357009		Spo07285	Spo12277	0.323301
Spo03155	Spo12352	0.349076		Spo07285	Spo24520	0.31009
Spo03155	Spo19252	0.341377		Spo07285	Spo21495	0.302301
Spo03155	Spo07147	0.314171		Spo07285	Spo18156	0.297559
Spo03155	Spo13085	0.310316		Spo08103	Spo16582	0.508239
Spo03155	Spo09540	0.268998		Spo08103	Spo15377	0.506512
Spo03155	XLOC_008962	0.251188		Spo08103	Spo15378	0.505526
Spo03155	Spo16987	0.236859		Spo08103	Spo22035	0.505334
Spo03155	Spo10951	0.178815		Spo08103	Spo26037	0.504297
Spo03828	Spo24877	0.468986		Spo08103	Spo11619	0.503559
Spo03828	Spo15561	0.45907		Spo08103	Spo13648	0.502923
Spo03828	Spo22565	0.456379		Spo08103	Spo16511	0.502132
Spo03828	Spo18036	0.451347		Spo08103	Spo15140	0.501475
Spo03828	Spo15512	0.443663		Spo08103	Spo20053	0.499125
Spo03828	Spo10784	0.442619		Spo08103	Spo26928	0.498127
Spo03828	Spo04911	0.441471		Spo08103	Spo23858	0.497342
Spo03828	Spo07554	0.439394		Spo08103	Spo13853	0.49556
Spo03828	Spo24276	0.438687		Spo08103	Spo19297	0.49082
Spo03828	Spo22903	0.437		Spo08103	Spo22214	0.488109
Spo03828	Spo19488	0.435589		Spo08103	Spo09943	0.487462
Spo03828	Spo20934	0.424356		Spo08103	Spo12277	0.486385
Spo03828	Spo13165	0.423741		Spo08103	Spo18156	0.482317
Spo03828	Spo21065	0.412416		Spo08103	Spo22806	0.479264
Spo03828	Spo06856	0.412128		Spo08103	Spo21495	0.478854
Spo03828	Spo23478	0.410083		Spo08103	Spo24520	0.463127
Spo03828	Spo08036	0.409359		Spo08103	Spo21805	0.456844
Spo03828	Spo11427	0.409295		Spo09943	Spo15378	0.462399
Spo03828	Spo13094	0.40925		Spo09943	Spo26037	0.457414
Spo03828	Spo19252	0.407813		Spo09943	Spo15377	0.439013
Spo03828	Spo15184	0.39804		Spo09943	Spo11619	0.42741
Spo03828	Spo23023	0.396322		Spo09943	Spo13648	0.42625
Spo03828	Spo05053	0.395599		Spo09943	Spo16582	0.413912
Spo03828	Spo10951	0.390597		Spo09943	Spo22035	0.40002
Spo03828	Spo08642	0.38523		Spo09943	Spo21495	0.399907
Spo03828	Spo13085	0.378098		Spo09943	Spo18156	0.391925
Spo03828	Spo07147	0.374761		Spo09943	Spo12277	0.386186
Spo03828	Spo06836	0.369264		Spo09943	Spo13853	0.383336
Spo03828	Spo16987	0.366941		Spo09943	Spo16511	0.382218
Spo03828	XLOC_008962	0.36655		Spo09943	Spo23858	0.381927
Spo03828	Spo12352	0.363613		Spo09943	Spo15140	0.377149
Spo03828	Spo09540	0.35974		Spo09943	Spo20053	0.368464
Spo04911	Spo24877	0.494628		Spo09943	Spo19297	0.36612
Spo04911	Spo13085	0.47846		Spo09943	Spo26928	0.364999
Spo04911	Spo22903	0.477231		Spo09943	Spo22214	0.361637
Spo04911	Spo18036	0.476383		Spo09943	Spo22806	0.35576
Spo04911	Spo19488	0.474945		Spo09943	Spo21805	0.338902
Spo04911	Spo20934	0.469943		Spo09943	Spo24520	0.331181
Spo04911	Spo15512	0.469269		Spo11619	Spo15378	0.473662
Spo04911	Spo12352	0.468332		Spo11619	Spo12277	0.467319
Spo04911	Spo08642	0.467765		Spo11619	Spo13853	0.46238
Spo04911	Spo06836	0.467329		Spo11619	Spo15377	0.462191
Spo04911	Spo22565	0.466477		Spo11619	Spo26037	0.459909
Spo04911	Spo15561	0.464757		Spo11619	Spo18156	0.4586
Spo04911	XLOC_008962	0.462837		Spo11619	Spo16582	0.453082
Spo04911	Spo10784	0.462721		Spo11619	Spo26928	0.452624
Spo04911	Spo07554	0.460687		Spo11619	Spo22214	0.45179
Spo04911	Spo13094	0.460343		Spo11619	Spo21495	0.451067
Spo04911	Spo11427	0.459752		Spo11619	Spo15140	0.450664
Spo04911	Spo06856	0.456197		Spo11619	Spo20053	0.450395
Spo04911	Spo09540	0.452889		Spo11619	Spo22035	0.449344
Spo04911	Spo08036	0.450941		Spo11619	Spo13648	0.448459
Spo04911	Spo13165	0.450518		Spo11619	Spo19297	0.448082
Spo04911	Spo05053	0.450208		Spo11619	Spo22806	0.446927
Spo04911	Spo24276	0.44247		Spo11619	Spo23858	0.446865
Spo04911	Spo10951	0.435902		Spo11619	Spo16511	0.441464
Spo04911	Spo19252	0.432736		Spo11619	Spo21805	0.438769
Spo04911	Spo15184	0.43236		Spo11619	Spo24520	0.427729
Spo04911	Spo07147	0.418628		Spo12277	Spo26037	0.45588
Spo04911	Spo23023	0.416524		Spo12277	Spo15377	0.454637
Spo04911	Spo16987	0.407684		Spo12277	Spo15378	0.451718
Spo04911	Spo23478	0.40745		Spo12277	Spo16582	0.440167
Spo04911	Spo21065	0.404781		Spo12277	Spo13648	0.440144
Spo05053	Spo18036	0.485562		Spo12277	Spo22035	0.431621
Spo05053	Spo24877	0.482354		Spo12277	Spo13853	0.402711
Spo05053	Spo22565	0.48213		Spo12277	Spo26928	0.391146
Spo05053	Spo22903	0.470552		Spo12277	Spo15140	0.387966
Spo05053	Spo20934	0.462011		Spo12277	Spo23858	0.376976
Spo05053	Spo15561	0.460945		Spo12277	Spo22214	0.353034
Spo05053	Spo15512	0.457699		Spo12277	Spo16511	0.342273
Spo05053	Spo07554	0.448922		Spo12277	Spo21495	0.341415
Spo05053	Spo08036	0.444021		Spo12277	Spo18156	0.341324
Spo05053	Spo13165	0.438392		Spo12277	Spo19297	0.340192
Spo05053	Spo19488	0.437826		Spo12277	Spo20053	0.337612
Spo05053	Spo10784	0.436615		Spo12277	Spo21805	0.320929
Spo05053	Spo13094	0.429277		Spo12277	Spo22806	0.312868
Spo05053	Spo24276	0.42693		Spo12277	Spo24520	0.290644
Spo05053	Spo08642	0.419098		Spo13648	Spo15378	0.483049
Spo05053	Spo23023	0.409277		Spo13648	Spo26037	0.475737
Spo05053	Spo07147	0.40496		Spo13648	Spo15377	0.466698
Spo05053	Spo06856	0.40029		Spo13648	Spo13853	0.444483
Spo05053	Spo15184	0.39994		Spo13648	Spo22035	0.440761
Spo05053	Spo12352	0.396937		Spo13648	Spo16582	0.438993
Spo05053	Spo06836	0.39575		Spo13648	Spo21495	0.437892
Spo05053	Spo23478	0.393603		Spo13648	Spo23858	0.435559
Spo05053	Spo19252	0.392277		Spo13648	Spo15140	0.43307
Spo05053	Spo11427	0.390908		Spo13648	Spo18156	0.431813
Spo05053	Spo09540	0.389512		Spo13648	Spo19297	0.429528
Spo05053	Spo21065	0.384074		Spo13648	Spo16511	0.426726
Spo05053	Spo16987	0.380971		Spo13648	Spo22806	0.424664
Spo05053	Spo13085	0.369399		Spo13648	Spo22214	0.424352
Spo05053	XLOC_008962	0.36583		Spo13648	Spo26928	0.423092
Spo05053	Spo10951	0.330549		Spo13648	Spo20053	0.417759
Spo06836	Spo22903	0.488599		Spo13648	Spo21805	0.41244
Spo06836	Spo18036	0.488379		Spo13648	Spo24520	0.405022
Spo06836	Spo24877	0.488257		Spo13853	Spo15378	0.473527
Spo06836	Spo22565	0.471528		Spo13853	Spo15377	0.472715
Spo06836	Spo20934	0.469296		Spo13853	Spo26037	0.472177
Spo06836	Spo15512	0.451091		Spo13853	Spo22035	0.447993
Spo06836	Spo15561	0.446752		Spo13853	Spo16582	0.444582
Spo06836	Spo19488	0.439911		Spo13853	Spo26928	0.405929
Spo06836	Spo08642	0.431864		Spo13853	Spo15140	0.403954
Spo06836	Spo07554	0.429218		Spo13853	Spo21805	0.394591
Spo06836	Spo08036	0.420203		Spo13853	Spo23858	0.390641
Spo06836	Spo10784	0.420172		Spo13853	Spo22806	0.385572
Spo06836	Spo12352	0.415967		Spo13853	Spo21495	0.385088
Spo06836	Spo13094	0.41293		Spo13853	Spo18156	0.375466
Spo06836	Spo13165	0.41277		Spo13853	Spo19297	0.375263
Spo06836	Spo09540	0.407371		Spo13853	Spo22214	0.372751
Spo06836	Spo24276	0.393764		Spo13853	Spo24520	0.365578
Spo06836	XLOC_008962	0.392164		Spo13853	Spo16511	0.360155
Spo06836	Spo13085	0.391811		Spo13853	Spo20053	0.34761
Spo06836	Spo07147	0.390268		Spo15140	Spo15378	0.489282
Spo06836	Spo06856	0.384479		Spo15140	Spo15377	0.479705
Spo06836	Spo15184	0.376143		Spo15140	Spo26037	0.469457
Spo06836	Spo11427	0.375958		Spo15140	Spo22035	0.436985
Spo06836	Spo23023	0.375643		Spo15140	Spo16582	0.423534
Spo06836	Spo19252	0.366068		Spo15140	Spo22806	0.420774
Spo06836	Spo16987	0.351688		Spo15140	Spo24520	0.418862
Spo06836	Spo23478	0.347992		Spo15140	Spo19297	0.418289
Spo06836	Spo21065	0.336453		Spo15140	Spo21805	0.417307
Spo06836	Spo10951	0.326692		Spo15140	Spo22214	0.414636
Spo06856	Spo24877	0.482088		Spo15140	Spo26928	0.410939
Spo06856	Spo15561	0.466406		Spo15140	Spo23858	0.409134
Spo06856	Spo18036	0.46484		Spo15140	Spo16511	0.398246
Spo06856	Spo22565	0.464347		Spo15140	Spo20053	0.396863
Spo06856	Spo22903	0.455119		Spo15140	Spo18156	0.369228
Spo06856	Spo15512	0.45316		Spo15140	Spo21495	0.368503
Spo06856	Spo10784	0.449611		Spo15377	Spo15378	0.496048
Spo06856	Spo19488	0.447896		Spo15377	Spo22035	0.479847
Spo06856	Spo07554	0.445012		Spo15377	Spo19297	0.478762
Spo06856	Spo20934	0.439876		Spo15377	Spo26037	0.477867
Spo06856	Spo24276	0.437784		Spo15377	Spo23858	0.47768
Spo06856	Spo13165	0.430376		Spo15377	Spo26928	0.47407
Spo06856	Spo13094	0.422863		Spo15377	Spo16511	0.472687
Spo06856	Spo19252	0.419327		Spo15377	Spo22806	0.472471
Spo06856	Spo08036	0.413774		Spo15377	Spo22214	0.47232
Spo06856	Spo23478	0.408973		Spo15377	Spo16582	0.469027
Spo06856	Spo21065	0.408657		Spo15377	Spo24520	0.468198
Spo06856	Spo11427	0.408125		Spo15377	Spo20053	0.465347
Spo06856	Spo15184	0.407571		Spo15377	Spo21805	0.456471
Spo06856	Spo08642	0.40482		Spo15377	Spo21495	0.438041
Spo06856	Spo23023	0.401818		Spo15377	Spo18156	0.436849
Spo06856	Spo10951	0.40152		Spo15378	Spo22035	0.493953
Spo06856	Spo13085	0.387131		Spo15378	Spo26037	0.493874
Spo06856	Spo07147	0.384753		Spo15378	Spo16511	0.49017
Spo06856	Spo16987	0.383619		Spo15378	Spo16582	0.486773
Spo06856	Spo09540	0.378659		Spo15378	Spo23858	0.486383
Spo06856	Spo12352	0.37524		Spo15378	Spo26928	0.481728
Spo06856	XLOC_008962	0.365416		Spo15378	Spo19297	0.480868
Spo07147	Spo18036	0.477651		Spo15378	Spo20053	0.477732
Spo07147	Spo22565	0.465754		Spo15378	Spo22214	0.472156
Spo07147	Spo22903	0.460394		Spo15378	Spo22806	0.467247
Spo07147	Spo20934	0.458597		Spo15378	Spo24520	0.462115
Spo07147	Spo24877	0.456279		Spo15378	Spo21805	0.442258
Spo07147	Spo15512	0.445414		Spo15378	Spo21495	0.442084
Spo07147	Spo15561	0.443065		Spo15378	Spo18156	0.440381
Spo07147	Spo08036	0.44124		Spo16511	Spo26037	0.467412
Spo07147	Spo13165	0.438996		Spo16511	Spo22035	0.42447
Spo07147	Spo07554	0.428977		Spo16511	Spo16582	0.418402
Spo07147	Spo13094	0.427099		Spo16511	Spo26928	0.40069
Spo07147	Spo08642	0.421846		Spo16511	Spo23858	0.386019
Spo07147	Spo19488	0.415326		Spo16511	Spo19297	0.376709
Spo07147	Spo10784	0.41344		Spo16511	Spo22806	0.374499
Spo07147	Spo24276	0.40291		Spo16511	Spo22214	0.372376
Spo07147	Spo12352	0.387194		Spo16511	Spo24520	0.370327
Spo07147	Spo23478	0.367316		Spo16511	Spo21805	0.367087
Spo07147	Spo23023	0.366794		Spo16511	Spo20053	0.366053
Spo07147	Spo15184	0.363258		Spo16511	Spo21495	0.334797
Spo07147	Spo11427	0.363208		Spo16511	Spo18156	0.333134
Spo07147	Spo21065	0.356817		Spo16582	Spo26037	0.478354
Spo07147	Spo13085	0.33865		Spo16582	Spo22035	0.436571
Spo07147	Spo19252	0.33136		Spo16582	Spo21495	0.431376
Spo07147	Spo09540	0.296142		Spo16582	Spo18156	0.42783
Spo07147	XLOC_008962	0.274915		Spo16582	Spo23858	0.420886
Spo07147	Spo16987	0.265981		Spo16582	Spo26928	0.420455
Spo07147	Spo10951	0.210857		Spo16582	Spo19297	0.41745
Spo07554	Spo24877	0.488076		Spo16582	Spo20053	0.415046
Spo07554	Spo18036	0.477473		Spo16582	Spo22214	0.414522
Spo07554	Spo22565	0.475785		Spo16582	Spo22806	0.411282
Spo07554	Spo15561	0.468249		Spo16582	Spo21805	0.39634
Spo07554	Spo22903	0.464844		Spo16582	Spo24520	0.393049
Spo07554	Spo15512	0.460116		Spo18156	Spo26037	0.44284
Spo07554	Spo13165	0.454069		Spo18156	Spo22035	0.411075
Spo07554	Spo15184	0.451253		Spo18156	Spo26928	0.373118
Spo07554	Spo13094	0.451117		Spo18156	Spo23858	0.359808
Spo07554	Spo20934	0.450349		Spo18156	Spo21495	0.339027
Spo07554	Spo08036	0.44971		Spo18156	Spo22214	0.332338
Spo07554	Spo10784	0.448781		Spo18156	Spo20053	0.330435
Spo07554	Spo19488	0.447398		Spo18156	Spo19297	0.318852
Spo07554	Spo24276	0.447128		Spo18156	Spo21805	0.299302
Spo07554	Spo19252	0.445939		Spo18156	Spo22806	0.295216
Spo07554	Spo23478	0.445233		Spo18156	Spo24520	0.268186
Spo07554	Spo23023	0.444047		Spo19297	Spo26037	0.461232
Spo07554	Spo11427	0.443599		Spo19297	Spo22035	0.438073
Spo07554	Spo21065	0.442662		Spo19297	Spo26928	0.421899
Spo07554	Spo08642	0.433656		Spo19297	Spo23858	0.406516
Spo07554	Spo16987	0.427266		Spo19297	Spo21805	0.396275
Spo07554	Spo13085	0.426714		Spo19297	Spo24520	0.388154
Spo07554	Spo09540	0.421522		Spo19297	Spo22806	0.388083
Spo07554	Spo12352	0.421447		Spo19297	Spo22214	0.385245
Spo07554	XLOC_008962	0.410557		Spo19297	Spo20053	0.36072
Spo07554	Spo10951	0.408951		Spo19297	Spo21495	0.320986
Spo08036	Spo18036	0.485521		Spo20053	Spo26037	0.452774
Spo08036	Spo24877	0.483134		Spo20053	Spo22035	0.417888
Spo08036	Spo22565	0.482684		Spo20053	Spo26928	0.407375
Spo08036	Spo22903	0.470676		Spo20053	Spo23858	0.380315
Spo08036	Spo15561	0.462554		Spo20053	Spo22214	0.362188
Spo08036	Spo20934	0.461723		Spo20053	Spo22806	0.361481
Spo08036	Spo15512	0.459042		Spo20053	Spo21805	0.357557
Spo08036	Spo23023	0.445393		Spo20053	Spo24520	0.356767
Spo08036	Spo13165	0.439911		Spo20053	Spo21495	0.322249
Spo08036	Spo19488	0.439529		Spo21495	Spo26037	0.45176
Spo08036	Spo10784	0.438562		Spo21495	Spo22035	0.416581
Spo08036	Spo15184	0.435185		Spo21495	Spo26928	0.367417
Spo08036	Spo13094	0.43258		Spo21495	Spo23858	0.362453
Spo08036	Spo24276	0.42937		Spo21495	Spo22214	0.330172
Spo08036	Spo23478	0.429345		Spo21495	Spo21805	0.299835
Spo08036	Spo19252	0.42807		Spo21495	Spo22806	0.29393
Spo08036	Spo08642	0.422346		Spo21495	Spo24520	0.264143
Spo08036	Spo09540	0.421433		Spo21805	Spo26037	0.427766
Spo08036	Spo21065	0.419144		Spo21805	Spo26928	0.426475
Spo08036	Spo16987	0.412389		Spo21805	Spo22035	0.426456
Spo08036	Spo12352	0.412344		Spo21805	Spo23858	0.407058
Spo08036	Spo11427	0.4081		Spo21805	Spo22214	0.40678
Spo08036	Spo13085	0.400687		Spo21805	Spo22806	0.363874
Spo08036	XLOC_008962	0.395842		Spo21805	Spo24520	0.273928
Spo08036	Spo10951	0.362477		Spo22035	Spo26037	0.482368
Spo08642	Spo18036	0.491144		Spo22035	Spo22806	0.436044
Spo08642	Spo24877	0.490151		Spo22035	Spo23858	0.435145
Spo08642	Spo22903	0.488731		Spo22035	Spo22214	0.430698
Spo08642	Spo22565	0.471237		Spo22035	Spo26928	0.4287
Spo08642	Spo20934	0.469106		Spo22035	Spo24520	0.425012
Spo08642	Spo15512	0.45976		Spo22214	Spo26037	0.451177
Spo08642	Spo15561	0.458442		Spo22214	Spo26928	0.422501
Spo08642	Spo19488	0.445146		Spo22214	Spo23858	0.40151
Spo08642	Spo09540	0.429677		Spo22214	Spo22806	0.397338
Spo08642	Spo10784	0.427194		Spo22214	Spo24520	0.396371
Spo08642	Spo12352	0.424786		Spo22806	Spo26037	0.449444
Spo08642	Spo13165	0.42391		Spo22806	Spo26928	0.427139
Spo08642	Spo13094	0.418943		Spo22806	Spo23858	0.409359
Spo08642	Spo13085	0.415958		Spo22806	Spo24520	0.346108
Spo08642	Spo23023	0.410111		Spo23858	Spo26037	0.469752
Spo08642	Spo15184	0.404369		Spo23858	Spo24520	0.407575
Spo08642	Spo19252	0.402738		Spo23858	Spo26928	0.405746
Spo08642	Spo24276	0.401494		Spo24520	Spo26037	0.436179
Spo08642	XLOC_008962	0.397822		Spo24520	Spo26928	0.4252
Spo08642	Spo11427	0.392136		Spo26037	Spo26928	0.458241
Spo08642	Spo23478	0.381668
Spo08642	Spo21065	0.369904
Spo08642	Spo16987	0.367446
Spo08642	Spo10951	0.361696
Spo09540	Spo18036	0.483786
Spo09540	Spo22903	0.481443
Spo09540	Spo24877	0.476534
Spo09540	Spo20934	0.469811
Spo09540	Spo22565	0.466816
Spo09540	Spo15512	0.443974
Spo09540	Spo15561	0.439485
Spo09540	Spo19488	0.432542
Spo09540	Spo13094	0.418322
Spo09540	Spo10784	0.414114
Spo09540	Spo12352	0.41381
Spo09540	Spo13165	0.413096
Spo09540	Spo24276	0.385399
Spo09540	Spo13085	0.36974
Spo09540	Spo11427	0.365803
Spo09540	Spo15184	0.330145
Spo09540	Spo23023	0.318286
Spo09540	Spo23478	0.317905
Spo09540	Spo21065	0.310893
Spo09540	Spo19252	0.305433
Spo09540	XLOC_008962	0.296551
Spo09540	Spo16987	0.265147
Spo09540	Spo10951	0.222664
Spo10784	Spo24877	0.48689
Spo10784	Spo22565	0.469689
Spo10784	Spo18036	0.469663
Spo10784	Spo15561	0.467211
Spo10784	Spo22903	0.459791
Spo10784	Spo15512	0.455638
Spo10784	Spo19488	0.450274
Spo10784	Spo13094	0.447847
Spo10784	Spo13165	0.447093
Spo10784	Spo24276	0.446754
Spo10784	Spo11427	0.445663
Spo10784	Spo20934	0.444442
Spo10784	Spo19252	0.443179
Spo10784	Spo15184	0.440207
Spo10784	Spo23478	0.436562
Spo10784	Spo21065	0.436543
Spo10784	Spo23023	0.429268
Spo10784	Spo13085	0.427075
Spo10784	Spo10951	0.424028
Spo10784	Spo16987	0.41592
Spo10784	Spo12352	0.414774
Spo10784	XLOC_008962	0.406904
Spo10951	Spo24877	0.449111
Spo10951	Spo15561	0.434996
Spo10951	Spo19488	0.425914
Spo10951	Spo22565	0.419443
Spo10951	Spo15512	0.418144
Spo10951	Spo18036	0.417069
Spo10951	Spo24276	0.412917
Spo10951	Spo22903	0.410217
Spo10951	Spo20934	0.390565
Spo10951	Spo13165	0.386419
Spo10951	Spo11427	0.385405
Spo10951	Spo13094	0.384141
Spo10951	Spo13085	0.346648
Spo10951	Spo12352	0.327736
Spo10951	Spo21065	0.327487
Spo10951	Spo23478	0.311305
Spo10951	Spo19252	0.300022
Spo10951	Spo15184	0.295574
Spo10951	Spo23023	0.270068
Spo10951	XLOC_008962	0.262268
Spo10951	Spo16987	0.162418
Spo11427	Spo24877	0.481544
Spo11427	Spo15561	0.462086
Spo11427	Spo22565	0.461847
Spo11427	Spo18036	0.461333
Spo11427	Spo22903	0.450679
Spo11427	Spo15512	0.449994
Spo11427	Spo19488	0.445677
Spo11427	Spo20934	0.433805
Spo11427	Spo24276	0.433202
Spo11427	Spo13165	0.421393
Spo11427	Spo13094	0.411969
Spo11427	Spo21065	0.392545
Spo11427	Spo15184	0.392285
Spo11427	Spo19252	0.391747
Spo11427	Spo13085	0.390332
Spo11427	Spo23478	0.389629
Spo11427	Spo23023	0.378558
Spo11427	Spo12352	0.375456
Spo11427	XLOC_008962	0.374894
Spo11427	Spo16987	0.368391
Spo12352	Spo24877	0.48559
Spo12352	Spo22903	0.484611
Spo12352	Spo18036	0.483481
Spo12352	Spo22565	0.467245
Spo12352	Spo20934	0.466745
Spo12352	Spo15512	0.447713
Spo12352	Spo15561	0.441994
Spo12352	Spo19488	0.438848
Spo12352	XLOC_008962	0.407446
Spo12352	Spo13085	0.406905
Spo12352	Spo13094	0.405282
Spo12352	Spo13165	0.402538
Spo12352	Spo24276	0.384639
Spo12352	Spo15184	0.370546
Spo12352	Spo23023	0.368836
Spo12352	Spo19252	0.360272
Spo12352	Spo16987	0.341451
Spo12352	Spo23478	0.340842
Spo12352	Spo21065	0.33019
Spo13085	Spo24877	0.490226
Spo13085	Spo22903	0.474473
Spo13085	Spo18036	0.473665
Spo13085	Spo22565	0.462625
Spo13085	Spo20934	0.451629
Spo13085	Spo15561	0.449787
Spo13085	Spo15512	0.448532
Spo13085	Spo19488	0.446837
Spo13085	Spo13094	0.400723
Spo13085	Spo13165	0.399393
Spo13085	Spo24276	0.398142
Spo13085	XLOC_008962	0.388026
Spo13085	Spo15184	0.345047
Spo13085	Spo19252	0.342378
Spo13085	Spo23023	0.334894
Spo13085	Spo23478	0.324024
Spo13085	Spo21065	0.321635
Spo13085	Spo16987	0.318518
Spo13094	Spo24877	0.488786
Spo13094	Spo18036	0.483241
Spo13094	Spo22565	0.478778
Spo13094	Spo22903	0.472389
Spo13094	Spo15561	0.46753
Spo13094	Spo15512	0.461192
Spo13094	Spo20934	0.460697
Spo13094	Spo19488	0.449834
Spo13094	Spo13165	0.43993
Spo13094	Spo15184	0.436061
Spo13094	Spo23023	0.432338
Spo13094	Spo24276	0.432202
Spo13094	Spo19252	0.432101
Spo13094	Spo23478	0.42426
Spo13094	Spo21065	0.417287
Spo13094	Spo16987	0.416523
Spo13094	XLOC_008962	0.383029
Spo13165	Spo24877	0.482833
Spo13165	Spo18036	0.479887
Spo13165	Spo22565	0.476098
Spo13165	Spo15561	0.469853
Spo13165	Spo22903	0.464304
Spo13165	Spo15512	0.461942
Spo13165	Spo20934	0.453214
Spo13165	Spo23023	0.451065
Spo13165	Spo15184	0.44891
Spo13165	Spo23478	0.44628
Spo13165	Spo19488	0.443233
Spo13165	Spo19252	0.442992
Spo13165	Spo21065	0.439607
Spo13165	Spo24276	0.438793
Spo13165	Spo16987	0.416453
Spo13165	XLOC_008962	0.383345
Spo15184	Spo18036	0.471646
Spo15184	Spo22565	0.468891
Spo15184	Spo24877	0.468274
Spo15184	Spo15561	0.45952
Spo15184	Spo15512	0.453114
Spo15184	Spo22903	0.452419
Spo15184	Spo20934	0.445757
Spo15184	Spo24276	0.43393
Spo15184	Spo19488	0.429782
Spo15184	Spo21065	0.385143
Spo15184	Spo23478	0.38484
Spo15184	Spo23023	0.372693
Spo15184	Spo19252	0.357909
Spo15184	Spo16987	0.356473
Spo15184	XLOC_008962	0.285934
Spo15512	Spo24877	0.493429
Spo15512	Spo18036	0.485039
Spo15512	Spo22565	0.476974
Spo15512	Spo22903	0.476566
Spo15512	Spo15561	0.468882
Spo15512	Spo20934	0.459966
Spo15512	Spo19488	0.456976
Spo15512	Spo19252	0.449832
Spo15512	Spo23023	0.449572
Spo15512	Spo24276	0.447089
Spo15512	Spo23478	0.439568
Spo15512	Spo21065	0.434033
Spo15512	XLOC_008962	0.43386
Spo15512	Spo16987	0.416311
Spo15561	Spo24877	0.489722
Spo15561	Spo18036	0.47727
Spo15561	Spo22565	0.47278
Spo15561	Spo22903	0.467294
Spo15561	Spo19488	0.463682
Spo15561	Spo24276	0.46192
Spo15561	Spo19252	0.461896
Spo15561	Spo20934	0.458312
Spo15561	Spo23023	0.45482
Spo15561	Spo23478	0.453983
Spo15561	Spo21065	0.451287
Spo15561	XLOC_008962	0.431181
Spo15561	Spo16987	0.424654
Spo16987	Spo22565	0.444779
Spo16987	Spo24877	0.440161
Spo16987	Spo18036	0.438502
Spo16987	Spo22903	0.421477
Spo16987	Spo20934	0.41608
Spo16987	Spo24276	0.411455
Spo16987	Spo19488	0.406087
Spo16987	Spo21065	0.365409
Spo16987	Spo23478	0.363589
Spo16987	Spo19252	0.332347
Spo16987	Spo23023	0.330096
Spo16987	XLOC_008962	0.241468
Spo18036	Spo24877	0.494694
Spo18036	Spo20934	0.491385
Spo18036	Spo22903	0.489916
Spo18036	Spo22565	0.485833
Spo18036	Spo19488	0.476507
Spo18036	Spo23023	0.470949
Spo18036	XLOC_008962	0.464372
Spo18036	Spo19252	0.462828
Spo18036	Spo24276	0.4561
Spo18036	Spo23478	0.448404
Spo18036	Spo21065	0.437981
Spo19252	Spo24877	0.467915
Spo19252	Spo22565	0.46489
Spo19252	Spo22903	0.445875
Spo19252	Spo24276	0.44011
Spo19252	Spo20934	0.438726
Spo19252	Spo19488	0.435344
Spo19252	Spo21065	0.383809
Spo19252	Spo23478	0.380807
Spo19252	Spo23023	0.347632
Spo19252	XLOC_008962	0.267432
Spo19488	Spo24877	0.493533
Spo19488	Spo22903	0.472842
Spo19488	Spo22565	0.470277
Spo19488	Spo20934	0.45373
Spo19488	Spo24276	0.437033
Spo19488	XLOC_008962	0.428506
Spo19488	Spo23023	0.418755
Spo19488	Spo23478	0.41467
Spo19488	Spo21065	0.41242
Spo20934	Spo24877	0.493011
Spo20934	Spo22903	0.488012
Spo20934	Spo22565	0.478861
Spo20934	Spo23023	0.446552
Spo20934	XLOC_008962	0.445754
Spo20934	Spo24276	0.428104
Spo20934	Spo23478	0.420513
Spo20934	Spo21065	0.408396
Spo21065	Spo22565	0.447874
Spo21065	Spo24276	0.447049
Spo21065	Spo24877	0.443923
Spo21065	Spo22903	0.411922
Spo21065	Spo23478	0.405304
Spo21065	Spo23023	0.38804
Spo21065	XLOC_008962	0.281595
Spo22565	Spo24877	0.492162
Spo22565	Spo22903	0.476931
Spo22565	Spo23023	0.468611
Spo22565	Spo24276	0.462235
Spo22565	Spo23478	0.45558
Spo22565	XLOC_008962	0.454529
Spo22903	Spo24877	0.494998
Spo22903	XLOC_008962	0.465933
Spo22903	Spo23023	0.448063
Spo22903	Spo24276	0.439886
Spo22903	Spo23478	0.422748
Spo23023	Spo24877	0.458005
Spo23023	Spo24276	0.429716
Spo23023	Spo23478	0.392656
Spo23023	XLOC_008962	0.271862
Spo23478	Spo24877	0.448474
Spo23478	Spo24276	0.444798
Spo23478	XLOC_008962	0.280639
Spo24276	Spo24877	0.472046
Spo24276	XLOC_008962	0.380942
Spo24877	XLOC_008962	0.475359
