# Supplementary material for: Comparative transcriptome analysis of male and female flowers in Spinacia oleracea L
Source: BMC Genomics. 2020 Dec 1;21:850. doi: 10.1186/s12864-020-07277-4 (PMC7708156; doi:10.1186/s12864-020-07277-4)
Supplement: Supplementary file 9 — Additional file 9. Primer list used in this study. [file 12864_2020_7277_MOESM9_ESM.xlsx]

## Sheet: Sheet1
Primers for PCR validation of alternative spilcing
Primer name	Primer Sequence (5'-3')	Viriant length (bp)
Isoform006254-F	AAGTCGAGCGGGTTAATGCT	1118	908	983
Isoform006254-R	GCCACTGCTCGAAGTATCCA
Isoform006735-F	AGTTGTTCTTCGGCACTTTGC	626	438
Isoform006735-R	AGTCTATCCTGCCCACCCAA
Isoform001333-F	GCATGAGTGCTTTGAGCCTG	807	919	1048	1194
Isoform001333-R	TTCGCTTGAGGAACAGGAGG
Isoform004939-F	CGGGCACCTCTTGGAGTAAA	585	1215
Isoform004939-R	GCCTCGTGGTTGTGTTTGTG
Isoform012813-F	GTGTGTGGTTGGCTGGTTTC	570	526	662	739	548
Isoform012813-R	CCAAAGTATCCCGTGTCTCGTT
Primers for PCR validation of novel gene and lncRNA
Primer name	Primer Sequence (5'-3')	Length (bp)
Isoform007233-novel-F	AAGTGTGTATCACGTCACCG	830
Isoform007233-novel-R	GAGACATGAGCTCTCGCAAA
Isoform010836-novel-F	CTCAACCCACCAGTCCTCAA	705
Isoform010836-novel-R	CAAACTCATTCGCCGGCATC
Isoform013367-novel-F	GGTGGTTTCACTGGATCTGC	712
Isoform013367-novel-R	CGACGGAGCTAACAACCAAA
Isoform006950-lnc-F	GTTGAATGAGCAGTCGTTGC	966
Isoform006950-lnc-R	AGCCCTGCAACAATCAGAAA
Isoform001213-lnc-F	CTCTTCTTCCACCGCTCAAC	1346
Isoform001213-lnc-R	AACAACTACGGAGGAGAGCA
Primers for 3'RACE PCR validation of APA
Primer name	Primer Sequence (5'-3')	Viriant length (bp)
Isoform012102-APA-F	TGGTGGAGGGTATCAAATGGG	240	319	393	675	836
Isoform014497-APA-F	GTGCAGTCAAGGCTCCTCTA	265	347	404	522	599
Isoform014889-APA-F	GAGGCTGAAGAGAAAACCGC	267	360	408	585	749
Isoform000062-APA-F	CCTGCTACTGTTGGGTCTCC	205	494	611	677
Primers for qPCR
Primer name	Primer Sequence (5'-3')
C1-Gene003694-Q-F	GTTACACGAATTTCCCTCTGCG
C1-Gene003694-Q-R	TTCAGGGATGTGGTTGAGGG
C2-Gene004387-Q-F	AGGGGTGGAAATCGAGTTGT
C2-Gene004387-Q-R	CATCTTCCTTTTCTCGGTACACT
C3-Gene004667-Q-F	GGGTATTGTTGCTAAGAACCTCA
C3-Gene004667-Q-R	ACCAGTACAGAAACTTGAGCAG
C4-Spo09471-Q-F	AGTTTCTGCCTACAGCGAGG
C4-Spo09471-Q-R	ACCCCAATTTCACTTACACCCT
C5-Spo18080-Q-F	CATCGCGCATCGACCATCT
C5-Spo18080-Q-R	TCGCAGCAGATGTCAGTTCTAC
C6-Spo22919-Q-F	GCAAGTATTAAGGGACGGAGGG
C6-Spo22919-Q-R	AGCTCTCGTAATGATGGTGTGG
UBQ-F	GTATTCCACCAGACCAGCAGA
UBQ-R	GCCTCAGAACCAGATGGAGAG
Gene004422-Q-F	CTAGCCTTGAGTCTTGATTCGC
Gene004422-Q-R	TCCTCATGGAATAGGTGGTGAC
Gene002735-Q-F	CGATCCACACGGGTTTTACC
Gene002735-Q-R	GCTTTAAACCCACTTCACTCGT
Gene004186-Q-F	ACTCCATCCCTAGTGTCCTCC
Gene004186-Q-R	ACCAATCAAGAACATGCTGCAC
Gene001186-Q-F	TTTCGTATCCGGCCCACATC
Gene001186-Q-R	TACCTCCCTTGACCCCTTCC
