# Supplementary material for: Comparative transcriptome analysis of male and female flowers in Spinacia oleracea L
Source: BMC Genomics. 2020 Dec 1;21:850. doi: 10.1186/s12864-020-07277-4 (PMC7708156; doi:10.1186/s12864-020-07277-4)
Supplement: Supplementary file 10 — Additional file 10. Summary of sex-linked genes with SNPs. [file 12864_2020_7277_MOESM10_ESM.xlsx]

## Sheet: Sheet1
Summary of sex-linked candidates with SNP
Gene ID	Sex-biased expression	Y-linked genea	Occurrence in SDRb
Spo06520	YES	NO	NO
Spo09486	YES	NO	NO
Spo10964	YES	NO	NO
Spo12055	YES	NO	NO
Spo13251	YES	NO	NO
Spo18091	YES	NO	NO
Spo18581	YES	NO	NO
Spo22045	YES	NO	NO
Spo22758	YES	NO	NO
Spo23962	YES	NO	NO
Spo25083	YES	NO	NO
Spo24715	NO	YES	NO
Spo16919	NO	YES	NO
Spo07535	NO	NO	YES
Note: "a" indicates overlap with Y-linked genes identified by Okazaki et al. (2019); "b" indicates occurrence in 18.4 Mb sex-linked region revealed by Yu et al. (2020).
